# Supplementary material for: APOE as potential biomarkers of moyamoya disease
Source: Front Neurol. 2023 May 9;14:1156894. doi: 10.3389/fneur.2023.1156894 (PMC10203507; doi:10.3389/fneur.2023.1156894)
Supplement: Supplementary file 1 [file Table_1.xlsx]

## Sheet: MMD
No.	Title	Group	Gender	Age(years)
1	patient MMD 01	test B-1	Male	58
2	patient MMD 02	test B-1	Male	53
3	patient MMD 03	test B-1	Male	49
4	patient MMD 04	test B-1	Male	49
5	patient MMD 05	test B-1	Female	23
6	patient MMD 06	test B-1	Female	47
7	patient MMD 07	test B-1	Female	44
8	patient MMD 08	test B-1	Male	54
9	patient MMD 09	test B-2	Male	54
10	patient MMD 10	test B-2	Male	49
11	patient MMD 11	test B-2	Male	39
12	patient MMD 12	test B-2	Male	46
13	patient MMD 13	test B-2	Female	57
14	patient MMD 14	test B-2	Female	57
15	patient MMD 15	test B-2	Female	43
16	patient MMD 16	test B-3	Male	34
17	patient MMD 17	test B-3	Male	50
18	patient MMD 18	test B-3	Male	41
19	patient MMD 19	test B-3	Male	66
20	patient MMD 20	test B-3	Female	62
21	patient MMD 21	test B-3	Female	50
22	patient MMD 22	test B-3	Female	49
23	patient MMD 23	test B-3	Female	41

## Sheet: Healthy Control
No.	Title	Group	Gender	Age(years)
1	Healthy Control 01	Control A-1	Female	18
2	Healthy Control 02	Control A-1	Female	19
3	Healthy Control 03	Control A-1	Female	20
4	Healthy Control 04	Control A-1	Female	19
5	Healthy Control 05	Control A-1	Female	20
6	Healthy Control 06	Control A1	Female	20
7	Healthy Control 07	Control A-1	Female	18
8	Healthy Control 08	Control A-1	Female	20
9	Healthy Control 09	Control A-1	Female	19
10	Healthy Control 10	Control A-1	Female	20
11	Healthy Control 11	Control A-2	Female	18
12	Healthy Control 12	Control A-2	Female	20
13	Healthy Control 13	Control A-2	Female	19
14	Healthy Control 14	Control A-2	Female	21
15	Healthy Control 15	Control A-2	Female	22
16	Healthy Control 16	Control A-2	Male	18
17	Healthy Control 17	Control A-2	Male	17
18	Healthy Control 18	Control A-2	Male	17
19	Healthy Control 19	Control A-2	Male	21
20	Healthy Control 20	Control A-2	Male	18
21	Healthy Control 21	Control A-3	Male	19
22	Healthy Control 22	Control A-3	Male	22
23	Healthy Control 23	Control A-3	Male	19
24	Healthy Control 24	Control A-3	Male	20
25	Healthy Control 25	Control A-3	Male	18
26	Healthy Control 26	Control A-3	Male	19
27	Healthy Control 27	Control A-3	Male	22
28	Healthy Control 28	Control A-3	Male	21
29	Healthy Control 29	Control A-3	Male	20
30	Healthy Control 30	Control A-3	Male	18
