# Supplementary material for: APOE as potential biomarkers of moyamoya disease
Source: Front Neurol. 2023 May 9;14:1156894. doi: 10.3389/fneur.2023.1156894 (PMC10203507; doi:10.3389/fneur.2023.1156894)
Supplement: Supplementary file 2 [file Table_2.xlsx]

## Sheet: Sheet1
Accession	Gene Name	Description	Coverage [%]	# Peptides	# PSMs	# Unique Peptides	# AAs	MW [kDa]	calc. pI	Abundances A1	Abundances A2	Abundances A3	Abundances B1	Abundances B2	Abundances B3	Average A	Average B	B/A	P value
P08123	COL1A2	Collagen alpha-2(I) chain OS=Homo sapiens OX=9606 GN=COL1A2 PE=1 SV=7	6	8	24	8	1366	129.2	8.95	34	40	33.2	152.7	205.7	134.4	35.7333	164.267	4.59701	0.00392575
P02452	COL1A1	Collagen alpha-1(I) chain OS=Homo sapiens OX=9606 GN=COL1A1 PE=1 SV=5	16	22	87	22	1464	138.9	5.8	37.4	39	35.1	163.3	197.4	127.8	37.1667	162.833	4.38117	0.0033526
P02655	APOC2	Apolipoprotein C-II OS=Homo sapiens OX=9606 GN=APOC2 PE=1 SV=1	59	6	23	6	101	11.3	4.72	51.3	48	59	172.7	121.1	147.9	52.7667	147.233	2.79027	0.00345434
P04156	PRNP	Major prion protein OS=Homo sapiens OX=9606 GN=PRNP PE=1 SV=1	3	1	1	1	253	27.6	9	80.2	69.4	66.1	138.4	136	109.9	71.9	128.1	1.78164	0.00505552
P49913	CAMP	Cathelicidin antimicrobial peptide OS=Homo sapiens OX=9606 GN=CAMP PE=1 SV=1	25	5	8	5	170	19.3	9.41	69.2	76	80.6	128.2	114.1	131.9	75.2667	124.733	1.65722	0.00146806
P00709	LALBA	Alpha-lactalbumin OS=Homo sapiens OX=9606 GN=LALBA PE=1 SV=1	6	1	1	1	142	16.2	5	75.3	68.3	89.8	113.2	120.9	132.5	77.8	122.2	1.57069	0.00630088
Q08ET2	SIGLEC14	Sialic acid-binding Ig-like lectin 14 OS=Homo sapiens OX=9606 GN=SIGLEC14 PE=1 SV=1	2	1	1	1	396	43.9	7.96	94.5	79.4	60.9	116.2	136.6	112.5	78.2667	121.767	1.55579	0.0238997
P02656	APOC3	Apolipoprotein C-III OS=Homo sapiens OX=9606 GN=APOC3 PE=1 SV=1	34	3	14	3	99	10.8	5.41	75.6	86.2	74.7	117.8	123.4	122.3	78.8333	121.167	1.537	0.000482729
P02654	APOC1	Apolipoprotein C-I OS=Homo sapiens OX=9606 GN=APOC1 PE=1 SV=1	35	4	4	4	83	9.3	8.47	80.6	81.9	75.7	122.1	103.6	136.1	79.4	120.6	1.51889	0.0127262
P36222	CHI3L1	Chitinase-3-like protein 1 OS=Homo sapiens OX=9606 GN=CHI3L1 PE=1 SV=2	12	4	4	4	383	42.6	8.46	78.1	85.6	74.6	137.6	126.8	97.3	79.4333	120.567	1.51783	0.0299974
P55056	APOC4	Apolipoprotein C-IV OS=Homo sapiens OX=9606 GN=APOC4 PE=1 SV=1	40	7	11	7	127	14.5	8.92	83.5	79.1	77	117.7	105.8	137	79.8667	120.167	1.50459	0.0122734
Q9NRX4	PHPT1	14 kDa phosphohistidine phosphatase OS=Homo sapiens OX=9606 GN=PHPT1 PE=1 SV=1	7	1	1	1	125	13.8	6.07	83.7	85.9	70.1	106.1	108.5	145.7	79.9	120.1	1.50313	0.0429771
P20742	PZP	Pregnancy zone protein OS=Homo sapiens OX=9606 GN=PZP PE=1 SV=4	31	35	126	27	1482	163.8	6.38	84.9	86.8	71	107.9	124.6	124.8	80.9	119.1	1.47219	0.00699668
P31995	FCGR2C	Low affinity immunoglobulin gamma Fc region receptor II-c OS=Homo sapiens OX=9606 GN=FCGR2C PE=1 SV=1	3	1	3	1	323	35.6	6.9	77.7	98.8	73.7	115.6	125.8	108.3	83.4	116.567	1.39768	0.0234045
P01877	IGHA2	Immunoglobulin heavy constant alpha 2 OS=Homo sapiens OX=9606 GN=IGHA2 PE=1 SV=4	21	5	6	1	340	36.6	6.27	75.4	84.9	91.7	128	121.9	98	84	115.967	1.38056	0.0361242
P35542	SAA4	Serum amyloid A-4 protein OS=Homo sapiens OX=9606 GN=SAA4 PE=1 SV=2	28	4	12	4	130	14.7	9.07	85.3	85.9	82.7	120.7	108.2	117.2	84.6333	115.367	1.36314	0.00133537
Q96H15	TIMD4	T-cell immunoglobulin and mucin domain-containing protein 4 OS=Homo sapiens OX=9606 GN=TIMD4 PE=1 SV=2	2	1	1	1	378	41.6	6.1	89.6	80.9	83.7	134	113.9	97.9	84.7333	115.267	1.36035	0.0468994
P07148	FABP1	Fatty acid-binding protein, liver OS=Homo sapiens OX=9606 GN=FABP1 PE=1 SV=1	28	3	4	3	127	14.2	7.18	82.4	88.9	83.8	116.9	110.6	117.5	85.0333	115	1.35241	0.000536962
P03951	F11	Coagulation factor XI OS=Homo sapiens OX=9606 GN=F11 PE=1 SV=1	48	28	52	27	625	70.1	8.1	85.4	84.7	86.4	110.7	113.9	118.9	85.5	114.5	1.33918	0.000285416
P02144	MB	Myoglobin OS=Homo sapiens OX=9606 GN=MB PE=1 SV=2	19	3	3	3	154	17.2	7.68	86.3	95.4	74.8	117.9	116.6	109	85.5	114.5	1.33918	0.011593
P68431	HIST1H3A	Histone H3.1 OS=Homo sapiens OX=9606 GN=HIST1H3A PE=1 SV=2	5	1	1	1	136	15.4	11.12	84	87.5	90.4	118.4	120.8	98.8	87.3	112.667	1.29057	0.0244812
Q8NBP7	PCSK9	Proprotein convertase subtilisin/kexin type 9 OS=Homo sapiens OX=9606 GN=PCSK9 PE=1 SV=3	12	7	9	7	692	74.2	6.61	88.9	86.9	87.1	105.3	115.5	116.4	87.6333	112.4	1.28262	0.00237795
P02786	TFRC	Transferrin receptor protein 1 OS=Homo sapiens OX=9606 GN=TFRC PE=1 SV=2	1	1	1	1	760	84.8	6.61	94.1	86.8	82.2	118.1	107	111.7	87.7	112.267	1.28012	0.00653258
O14960	LECT2	Leukocyte cell-derived chemotaxin-2 OS=Homo sapiens OX=9606 GN=LECT2 PE=1 SV=2	6	1	1	1	151	16.4	9.39	97.6	81.5	84.8	110.3	110.8	115	87.9667	112.033	1.27359	0.00937573
Q9UBX1	CTSF	Cathepsin F OS=Homo sapiens OX=9606 GN=CTSF PE=1 SV=1	8	4	4	4	484	53.3	8.22	86.7	88.2	92.5	110.2	117.9	104.6	89.1333	110.9	1.2442	0.00675846
P08833	IGFBP1	Insulin-like growth factor-binding protein 1 OS=Homo sapiens OX=9606 GN=IGFBP1 PE=1 SV=1	8	2	2	2	259	27.9	5.19	87.8	84	96.2	116	113.9	102.1	89.3333	110.667	1.23881	0.0192904
P68363	TUBA1B	Tubulin alpha-1B chain OS=Homo sapiens OX=9606 GN=TUBA1B PE=1 SV=1	6	2	2	2	451	50.1	5.06	79.2	101.5	88.2	113.5	114.1	103.6	89.6333	110.4	1.23168	0.0469635
P00740	F9	Coagulation factor IX OS=Homo sapiens OX=9606 GN=F9 PE=1 SV=2	36	13	34	13	461	51.7	5.47	89.6	92.8	87.5	104.1	111.6	114.5	89.9667	110.067	1.22342	0.00437185
P22692	IGFBP4	Insulin-like growth factor-binding protein 4 OS=Homo sapiens OX=9606 GN=IGFBP4 PE=1 SV=2	12	3	5	3	258	27.9	7.15	88.6	92.1	90.6	112.3	106.2	110.2	90.4333	109.567	1.21157	0.000742531
Q86SQ4	ADGRG6	Adhesion G-protein coupled receptor G6 OS=Homo sapiens OX=9606 GN=ADGRG6 PE=1 SV=3	3	3	4	3	1221	136.6	7.87	91.4	89.3	90.8	106.4	112.5	109.7	90.5	109.533	1.21031	0.000525081
Q9UEW3	MARCO	Macrophage receptor MARCO OS=Homo sapiens OX=9606 GN=MARCO PE=1 SV=1	5	2	3	2	520	52.6	8.78	91.1	93.1	87.9	117.4	96.8	113.7	90.7	109.3	1.20507	0.046245
P02649	APOE	Apolipoprotein E OS=Homo sapiens OX=9606 GN=APOE PE=1 SV=1	71	27	151	27	317	36.1	5.73	88.8	96.8	86.9	111.7	101.7	114.1	90.8333	109.167	1.20183	0.0195647
Q86X29	LSR	Lipolysis-stimulated lipoprotein receptor OS=Homo sapiens OX=9606 GN=LSR PE=1 SV=4	2	1	1	1	649	71.4	7.97	96.1	92.1	84.3	108.2	114.7	104.6	90.8333	109.167	1.20183	0.0157888
Q9HBR0	SLC38A10	Putative sodium-coupled neutral amino acid transporter 10 OS=Homo sapiens OX=9606 GN=SLC38A10 PE=1 SV=2	6	4	4	4	1119	119.7	5.73	83.2	99.2	90.2	116.2	108.8	102.4	90.8667	109.133	1.20103	0.0403688
Q7Z7G0	ABI3BP	Target of Nesh-SH3 OS=Homo sapiens OX=9606 GN=ABI3BP PE=1 SV=1	8	6	9	6	1075	118.6	9.44	112.9	104.7	109.8	92.7	90.7	89.1	109.133	90.8333	0.832315	0.00217078
P04003	C4BPA	C4b-binding protein alpha chain OS=Homo sapiens OX=9606 GN=C4BPA PE=1 SV=2	62	32	186	32	597	67	7.3	113.5	102	112	90.8	93.1	88.6	109.167	90.8333	0.832061	0.00878082
P06396	GSN	Gelsolin OS=Homo sapiens OX=9606 GN=GSN PE=1 SV=1	63	39	286	39	782	85.6	6.28	105.6	107.8	115.1	91.6	91.2	88.7	109.5	90.5	0.826484	0.00322554
O94985	CLSTN1	Calsyntenin-1 OS=Homo sapiens OX=9606 GN=CLSTN1 PE=1 SV=1	9	9	10	9	981	109.7	4.91	113.6	110.1	104.8	90.3	88.8	92.4	109.5	90.5	0.826484	0.00234259
P05452	CLEC3B	Tetranectin OS=Homo sapiens OX=9606 GN=CLEC3B PE=1 SV=3	72	13	58	13	202	22.5	5.67	104.8	114.4	109.9	86.4	93.5	91	109.7	90.3	0.823154	0.00500123
P60709	ACTB	Actin, cytoplasmic 1 OS=Homo sapiens OX=9606 GN=ACTB PE=1 SV=1	53	14	30	7	375	41.7	5.48	114	109.2	106.3	97.3	85.6	87.7	109.833	90.2	0.821244	0.00983526
P11597	CETP	Cholesteryl ester transfer protein OS=Homo sapiens OX=9606 GN=CETP PE=1 SV=2	10	5	7	5	493	54.7	6.09	118	106.6	104.9	96.3	86.6	87.6	109.833	90.1667	0.820941	0.0186587
Q5SYB0	FRMPD1	FERM and PDZ domain-containing protein 1 OS=Homo sapiens OX=9606 GN=FRMPD1 PE=1 SV=1	0	1	3	1	1578	173.3	5.25	120.3	100.8	108.5	90	91.4	89	109.867	90.1333	0.820388	0.0259575
O95497	VNN1	Pantetheinase OS=Homo sapiens OX=9606 GN=VNN1 PE=1 SV=2	23	9	14	9	513	57	5.55	99.9	116.6	113.3	91.3	81.1	97.9	109.933	90.1	0.819588	0.0485074
P04083	ANXA1	Annexin A1 OS=Homo sapiens OX=9606 GN=ANXA1 PE=1 SV=2	4	1	1	1	346	38.7	7.02	101.9	119.7	108.2	86.8	93.4	89.9	109.933	90.0333	0.818981	0.0230361
P17936	IGFBP3	Insulin-like growth factor-binding protein 3 OS=Homo sapiens OX=9606 GN=IGFBP3 PE=1 SV=2	44	12	30	12	291	31.7	8.69	114.5	103.5	111.9	90	88.4	91.6	109.967	90	0.81843	0.00440825
Q6UXB8	PI16	Peptidase inhibitor 16 OS=Homo sapiens OX=9606 GN=PI16 PE=1 SV=1	28	10	19	10	463	49.4	5.39	109.8	118.1	102.7	88.6	83.6	97.3	110.2	89.8333	0.815185	0.0272083
P35858	IGFALS	Insulin-like growth factor-binding protein complex acid labile subunit OS=Homo sapiens OX=9606 GN=IGFALS PE=1 SV=1	38	19	70	19	605	66	6.79	108.9	114.7	107	85.2	91	93.2	110.2	89.8	0.814882	0.00357784
Q01518	CAP1	Adenylyl cyclase-associated protein 1 OS=Homo sapiens OX=9606 GN=CAP1 PE=1 SV=5	6	3	3	3	475	51.9	8.06	112.5	115.5	102.8	91.1	89.7	88.4	110.267	89.7333	0.813785	0.00629629
P19021	PAM	Peptidyl-glycine alpha-amidating monooxygenase OS=Homo sapiens OX=9606 GN=PAM PE=1 SV=2	4	3	3	3	973	108.3	6.42	105.6	122.8	102.8	86	89.4	93.4	110.4	89.6	0.811594	0.0345917
P69905	HBA1	Hemoglobin subunit alpha OS=Homo sapiens OX=9606 GN=HBA1 PE=1 SV=2	22	3	3	3	142	15.2	8.68	106.3	119.3	105.7	96.1	91.7	81	110.433	89.6	0.811349	0.0298546
P52209	PGD	6-phosphogluconate dehydrogenase, decarboxylating OS=Homo sapiens OX=9606 GN=PGD PE=1 SV=3	13	4	4	4	483	53.1	7.23	111.6	118.8	100.9	92.6	90.4	85.6	110.433	89.5333	0.810746	0.0202089
Q13867	BLMH	Bleomycin hydrolase OS=Homo sapiens OX=9606 GN=BLMH PE=1 SV=1	4	2	2	2	455	52.5	6.27	112.3	115.3	103.7	82.9	96.4	89.3	110.433	89.5333	0.810746	0.0161153
Q12884	FAP	Prolyl endopeptidase FAP OS=Homo sapiens OX=9606 GN=FAP PE=1 SV=5	7	6	10	5	760	87.7	6.65	114.5	106.6	110.9	94.4	84.4	89.3	110.667	89.3667	0.80753	0.00443169
P04075	ALDOA	Fructose-bisphosphate aldolase A OS=Homo sapiens OX=9606 GN=ALDOA PE=1 SV=2	22	7	10	6	364	39.4	8.09	122	109.6	100.5	88.1	90.6	89.3	110.7	89.3333	0.806986	0.0271172
P49747	COMP	Cartilage oligomeric matrix protein OS=Homo sapiens OX=9606 GN=COMP PE=1 SV=2	35	17	29	16	757	82.8	4.6	109.2	118.7	104.7	85.6	87.8	94	110.867	89.1333	0.803969	0.0108441
Q9NPH3	IL1RAP	Interleukin-1 receptor accessory protein OS=Homo sapiens OX=9606 GN=IL1RAP PE=1 SV=2	13	9	13	9	570	65.4	8.12	113.9	113.5	105.3	87.3	90.3	89.7	110.9	89.1	0.803427	0.00178447
P00558	PGK1	Phosphoglycerate kinase 1 OS=Homo sapiens OX=9606 GN=PGK1 PE=1 SV=3	13	4	4	4	417	44.6	8.1	120.8	110.6	102	98.3	86	82.3	111.133	88.8667	0.79964	0.0376182
P20061	TCN1	Transcobalamin-1 OS=Homo sapiens OX=9606 GN=TCN1 PE=1 SV=2	5	3	4	3	433	48.2	5.03	113.4	113.8	106.2	92.8	86.2	87.6	111.133	88.8667	0.79964	0.00219637
Q9NTU7	CBLN4	Cerebellin-4 OS=Homo sapiens OX=9606 GN=CBLN4 PE=1 SV=1	10	2	2	2	201	21.8	8.73	111.9	116.9	105	88.6	84.3	93.3	111.267	88.7333	0.797484	0.00644065
P01023	A2M	Alpha-2-macroglobulin OS=Homo sapiens OX=9606 GN=A2M PE=1 SV=3	56	62	477	54	1474	163.2	6.46	102.6	116	116	96.9	89.4	79.1	111.533	88.4667	0.793186	0.0277845
P62937	PPIA	Peptidyl-prolyl cis-trans isomerase A OS=Homo sapiens OX=9606 GN=PPIA PE=1 SV=2	49	9	14	9	165	18	7.81	113.7	120.5	100.5	93.5	84.8	87	111.567	88.4333	0.79265	0.0227579
Q08AD1	CAMSAP2	Calmodulin-regulated spectrin-associated protein 2 OS=Homo sapiens OX=9606 GN=CAMSAP2 PE=1 SV=3	0	1	1	1	1489	168	6.8	115.6	111.1	108.4	86.8	88.9	89.3	111.7	88.3333	0.790809	0.000475901
P12814	ACTN1	Alpha-actinin-1 OS=Homo sapiens OX=9606 GN=ACTN1 PE=1 SV=2	3	2	2	2	892	103	5.41	118	109.5	107.6	102.2	79.5	83.2	111.7	88.3	0.79051	0.0388052
P07737	PFN1	Profilin-1 OS=Homo sapiens OX=9606 GN=PFN1 PE=1 SV=2	45	4	7	4	140	15	8.27	121.1	109.5	105.3	96.9	82.3	84.9	111.967	88.0333	0.786246	0.0214028
P02461	COL3A1	Collagen alpha-1(III) chain OS=Homo sapiens OX=9606 GN=COL3A1 PE=1 SV=4	2	3	4	3	1466	138.5	6.61	110.4	112.4	114.2	79	95.2	88.8	112.333	87.6667	0.780415	0.00698411
P31150	GDI1	Rab GDP dissociation inhibitor alpha OS=Homo sapiens OX=9606 GN=GDI1 PE=1 SV=2	5	2	2	1	447	50.6	5.14	107.6	115.4	114	88.4	78	96.6	112.333	87.6667	0.780415	0.0138548
P52566	ARHGDIB	Rho GDP-dissociation inhibitor 2 OS=Homo sapiens OX=9606 GN=ARHGDIB PE=1 SV=3	19	2	2	2	201	23	5.21	100	125.9	111.5	93	82.6	87	112.467	87.5333	0.778305	0.0366666
P37802	TAGLN2	Transgelin-2 OS=Homo sapiens OX=9606 GN=TAGLN2 PE=1 SV=3	43	7	10	7	199	22.4	8.25	115.1	120.5	101.9	96	80.6	86	112.5	87.5333	0.778074	0.0248858
P20851	C4BPB	C4b-binding protein beta chain OS=Homo sapiens OX=9606 GN=C4BPB PE=1 SV=1	46	9	33	9	252	28.3	5.14	117.8	108.3	112.3	85.9	88.8	86.9	112.8	87.2	0.77305	0.000887585
P05109	S100A8	Protein S100-A8 OS=Homo sapiens OX=9606 GN=S100A8 PE=1 SV=1	69	8	14	8	93	10.8	7.03	114.4	108	116.3	93.9	88.3	79.1	112.9	87.1	0.771479	0.0066583
P08195	SLC3A2	4F2 cell-surface antigen heavy chain OS=Homo sapiens OX=9606 GN=SLC3A2 PE=1 SV=3	18	8	12	8	630	68	5.01	114.1	114.1	111.1	84.2	90.3	86.1	113.1	86.8667	0.768052	0.000219482
P0DP24	CALM2	Calmodulin-2 OS=Homo sapiens OX=9606 GN=CALM2 PE=1 SV=1	20	2	3	2	149	16.8	4.22	119.8	111.3	110.4	92.7	81.7	84.1	113.833	86.1667	0.756955	0.00350769
P14618	PKM	Pyruvate kinase PKM OS=Homo sapiens OX=9606 GN=PKM PE=1 SV=4	37	14	16	14	531	57.9	7.84	119	115.7	107	85.5	85.6	87.2	113.9	86.1	0.755926	0.00154811
Q15063	POSTN	Periostin OS=Homo sapiens OX=9606 GN=POSTN PE=1 SV=2	29	18	23	18	836	93.3	7.53	115.4	112.4	113.9	84	88.1	86.2	113.9	86.1	0.755926	4.57267e-05
P13797	PLS3	Plastin-3 OS=Homo sapiens OX=9606 GN=PLS3 PE=1 SV=4	12	8	11	1	630	70.8	5.6	116.5	125.3	100.2	79.7	81.9	96.4	114	86	0.754386	0.0361711
P15311	EZR	Ezrin OS=Homo sapiens OX=9606 GN=EZR PE=1 SV=4	6	4	4	1	586	69.4	6.27	114.2	127.3	100.6	85.9	86.2	85.9	114.033	86	0.754165	0.0220314
P16112	ACAN	Aggrecan core protein OS=Homo sapiens OX=9606 GN=ACAN PE=1 SV=3	1	2	2	2	2530	261.2	4.13	111.1	115.3	118	85.5	89.2	81	114.8	85.2333	0.742451	0.00068044
O75015	FCGR3B	Low affinity immunoglobulin gamma Fc region receptor III-B OS=Homo sapiens OX=9606 GN=FCGR3B PE=1 SV=2	15	4	5	1	233	26.2	6.71	121.9	105.3	120.6	85.8	74.6	91.7	115.933	84.0333	0.724842	0.0120714
P05019	IGF1	Insulin-like growth factor I OS=Homo sapiens OX=9606 GN=IGF1 PE=1 SV=1	7	2	3	2	195	21.8	9.72	105.8	117	126.8	80.9	89.4	80	116.533	83.4333	0.715961	0.00808774
Q99983	OMD	Osteomodulin OS=Homo sapiens OX=9606 GN=OMD PE=1 SV=1	10	4	4	4	421	49.5	5.59	122.2	119.3	112.6	76.1	83.3	86.6	118.033	82	0.694719	0.0010195
P49643	PRIM2	DNA primase large subunit OS=Homo sapiens OX=9606 GN=PRIM2 PE=1 SV=2	2	1	1	1	509	58.8	7.91	126.9	107.5	122.5	88.8	84.9	69.4	118.967	81.0333	0.681143	0.0104384
P02787	TF	Serotransferrin OS=Homo sapiens OX=9606 GN=TF PE=1 SV=3	42	26	33	26	698	77	7.12	105.8	124.2	127.2	79.2	72.9	90.6	119.067	80.9	0.679451	0.0107308
P06702	S100A9	Protein S100-A9 OS=Homo sapiens OX=9606 GN=S100A9 PE=1 SV=1	63	7	18	7	114	13.2	6.13	122	106.2	131.8	94.7	76.5	68.8	120	80	0.666667	0.0201753
P80511	S100A12	Protein S100-A12 OS=Homo sapiens OX=9606 GN=S100A12 PE=1 SV=2	8	1	1	1	92	10.6	6.25	145.5	109.8	108.4	85.5	77.5	73.3	121.233	78.7667	0.649711	0.0284275
Q8IUL8	CILP2	Cartilage intermediate layer protein 2 OS=Homo sapiens OX=9606 GN=CILP2 PE=2 SV=2	5	5	7	5	1156	126.2	8.22	127.2	130.9	124.4	75	70.6	71.9	127.5	72.5	0.568627	1.78428e-05
Q9UJF2	RASAL2	Ras GTPase-activating protein nGAP OS=Homo sapiens OX=9606 GN=RASAL2 PE=1 SV=2	1	1	1	1	1139	128.5	8.24	45	51.8	47.4	44.1	58.3	353.3	48.0667	151.9	3.16019	0.361188
P21589	NT5E	5'-nucleotidase OS=Homo sapiens OX=9606 GN=NT5E PE=1 SV=1	2	1	1	1	574	63.3	7.03	74.6	80.9	56.6	207.1	97.8	83	70.7	129.3	1.82885	0.214957
Q96QE5	TEFM	Transcription elongation factor, mitochondrial OS=Homo sapiens OX=9606 GN=TEFM PE=1 SV=1	2	1	1	1	360	41.7	9.32	67.1	77.7	84.6	86.1	90.4	194	76.4667	123.5	1.61508	0.257372
P02741	CRP	C-reactive protein OS=Homo sapiens OX=9606 GN=CRP PE=1 SV=1	28	7	16	7	224	25	5.63	113.3	67.4	56.2	139.5	116.6	106.9	78.9667	121	1.53229	0.103014
Q6UWP8	SBSN	Suprabasin OS=Homo sapiens OX=9606 GN=SBSN PE=1 SV=2	11	3	4	3	590	60.5	7.01	78.1	89.7	77.5	105.9	95	153.9	81.7667	118.267	1.44639	0.120096
P01717	IGLV3-25	Immunoglobulin lambda variable 3-25 OS=Homo sapiens OX=9606 GN=IGLV3-25 PE=1 SV=2	19	2	2	2	112	12	4.5	80.7	72.8	92.7	102.9	148.1	102.7	82.0667	117.9	1.43664	0.0910177
P08519	LPA	Apolipoprotein(a) OS=Homo sapiens OX=9606 GN=LPA PE=1 SV=1	32	19	31	19	4548	501	5.88	70.7	75.4	102.7	186.8	80.6	83.8	82.9333	117.067	1.41158	0.400032
P02652	APOA2	Apolipoprotein A-II OS=Homo sapiens OX=9606 GN=APOA2 PE=1 SV=1	68	7	43	7	100	11.2	6.62	86.2	91.3	72.8	105.4	75.4	168.9	83.4333	116.567	1.39712	0.303833
P01860	IGHG3	Immunoglobulin heavy constant gamma 3 OS=Homo sapiens OX=9606 GN=IGHG3 PE=1 SV=2	45	12	54	5	377	41.3	7.9	83.2	82.2	85.7	87.2	150.3	111.4	83.7	116.3	1.38949	0.151283
Q8IXL6	FAM20C	Extracellular serine/threonine protein kinase FAM20C OS=Homo sapiens OX=9606 GN=FAM20C PE=1 SV=2	8	3	3	3	584	66.2	7.74	84	89.4	84.9	96.4	83.6	161.7	86.1	113.9	1.32288	0.315402
A0A0C4DH38	IGHV5-51	Immunoglobulin heavy variable 5-51 OS=Homo sapiens OX=9606 GN=IGHV5-51 PE=3 SV=1	19	2	2	2	117	12.7	8.27	83.2	73	104.7	114	131.9	93.3	86.9667	113.067	1.30011	0.147271
Q86VB7	CD163	Scavenger receptor cysteine-rich type 1 protein M130 OS=Homo sapiens OX=9606 GN=CD163 PE=1 SV=2	21	20	28	20	1156	125.4	5.95	78.4	98.7	85.2	137.9	101.5	98.3	87.4333	112.567	1.28746	0.147745
P00738	HP	Haptoglobin OS=Homo sapiens OX=9606 GN=HP PE=1 SV=1	60	22	42	22	406	45.2	6.58	69.7	84.8	107.9	119.6	117.9	100	87.4667	112.5	1.2862	0.121184
Q03167	TGFBR3	Transforming growth factor beta receptor type 3 OS=Homo sapiens OX=9606 GN=TGFBR3 PE=1 SV=3	3	2	2	2	851	93.4	5.71	84.1	88.7	89.8	129.7	107.7	100	87.5333	112.467	1.28484	0.0514019
P01700	IGLV1-47	Immunoglobulin lambda variable 1-47 OS=Homo sapiens OX=9606 GN=IGLV1-47 PE=1 SV=2	11	1	1	1	117	12.3	5.91	84.5	95.8	82.7	88	129.2	119.9	87.6667	112.367	1.28175	0.133142
P13645	KRT10	Keratin, type I cytoskeletal 10 OS=Homo sapiens OX=9606 GN=KRT10 PE=1 SV=6	58	32	57	29	584	58.8	5.21	110	74.1	81.3	122.4	87.5	124.6	88.4667	111.5	1.26036	0.229747
P35527	KRT9	Keratin, type I cytoskeletal 9 OS=Homo sapiens OX=9606 GN=KRT9 PE=1 SV=3	39	21	35	20	623	62	5.24	104	77.6	85.6	93.1	101.4	138.2	89.0667	110.9	1.24513	0.241907
P04264	KRT1	Keratin, type II cytoskeletal 1 OS=Homo sapiens OX=9606 GN=KRT1 PE=1 SV=6	45	27	69	24	644	66	8.12	108.2	75.6	84.3	113.8	92.6	125.5	89.3667	110.633	1.23797	0.195539
P35908	KRT2	Keratin, type II cytoskeletal 2 epidermal OS=Homo sapiens OX=9606 GN=KRT2 PE=1 SV=2	37	22	36	16	639	65.4	8	110.9	76.6	80.9	107	94.4	130.2	89.4667	110.533	1.23547	0.233999
P01591	JCHAIN	Immunoglobulin J chain OS=Homo sapiens OX=9606 GN=JCHAIN PE=1 SV=4	28	4	7	4	159	18.1	5.24	69.4	90.4	110.4	93.7	115.8	120.4	90.0667	109.967	1.22095	0.239777
P01834	IGKC	Immunoglobulin kappa constant OS=Homo sapiens OX=9606 GN=IGKC PE=1 SV=2	49	3	9	1	107	11.8	6.52	102.9	62.6	105.3	107.3	117.9	104	90.2667	109.733	1.21566	0.249769
P02679	FGG	Fibrinogen gamma chain OS=Homo sapiens OX=9606 GN=FGG PE=1 SV=3	16	5	6	5	453	51.5	5.62	82.6	97.4	90.8	99.8	128.7	100.7	90.2667	109.733	1.21566	0.134774
P02533	KRT14	Keratin, type I cytoskeletal 14 OS=Homo sapiens OX=9606 GN=KRT14 PE=1 SV=4	18	9	12	1	472	51.5	5.16	101	68.1	102.7	91.1	101.5	135.6	90.6	109.4	1.20751	0.344
P08779	KRT16	Keratin, type I cytoskeletal 16 OS=Homo sapiens OX=9606 GN=KRT16 PE=1 SV=4	18	8	11	2	473	51.2	5.05	91	85	95.8	81.8	107.2	139.2	90.6	109.4	1.20751	0.328245
A1L4H1	SSC5D	Soluble scavenger receptor cysteine-rich domain-containing protein SSC5D OS=Homo sapiens OX=9606 GN=SSC5D PE=1 SV=3	6	7	7	7	1573	165.6	6.13	87	101.8	83.7	103	97.5	127	90.8333	109.167	1.20183	0.159681
O95428	PAPLN	Papilin OS=Homo sapiens OX=9606 GN=PAPLN PE=2 SV=4	2	2	2	2	1278	137.6	6.89	87.8	105.5	79.9	96.8	99	131	91.0667	108.933	1.19619	0.253131
P0DOY2	IGLC2	Immunoglobulin lambda constant 2 OS=Homo sapiens OX=9606 GN=IGLC2 PE=1 SV=1	70	6	33	3	106	11.3	7.24	86	83.5	104.3	90.1	139.1	97	91.2667	108.733	1.19138	0.353562
P30101	PDIA3	Protein disulfide-isomerase A3 OS=Homo sapiens OX=9606 GN=PDIA3 PE=1 SV=4	8	4	4	4	505	56.7	6.35	96.9	84.3	92.7	107.9	112.5	105.6	91.3	108.667	1.19022	0.0147043
Q7Z6B7	SRGAP1	SLIT-ROBO Rho GTPase-activating protein 1 OS=Homo sapiens OX=9606 GN=SRGAP1 PE=1 SV=1	1	1	2	1	1085	124.2	6.83	94.7	78.8	100.8	120.9	98.8	106	91.4333	108.567	1.18739	0.137261
Q9BY67	CADM1	Cell adhesion molecule 1 OS=Homo sapiens OX=9606 GN=CADM1 PE=1 SV=2	7	3	3	3	442	48.5	5.07	89.5	98.4	86.8	109.7	116.5	99	91.5667	108.4	1.18384	0.0528395
P61769	B2M	Beta-2-microglobulin OS=Homo sapiens OX=9606 GN=B2M PE=1 SV=1	25	4	8	4	119	13.7	6.52	92.1	98.3	85.3	123.7	97.9	102.7	91.9	108.1	1.17628	0.138322
P35916	FLT4	Vascular endothelial growth factor receptor 3 OS=Homo sapiens OX=9606 GN=FLT4 PE=1 SV=3	8	8	9	8	1363	152.7	6.3	87.8	88.1	100.4	104.4	108.5	110.8	92.1	107.9	1.17155	0.0255849
P02538	KRT6A	Keratin, type II cytoskeletal 6A OS=Homo sapiens OX=9606 GN=KRT6A PE=1 SV=3	19	11	16	3	564	60	8	88.9	80.3	107.4	96.3	119.8	107.4	92.2	107.833	1.16956	0.210313
P61916	NPC2	NPC intracellular cholesterol transporter 2 OS=Homo sapiens OX=9606 GN=NPC2 PE=1 SV=1	17	3	4	3	151	16.6	7.65	91.2	92.7	92.7	113.9	110.7	98.8	92.2	107.8	1.1692	0.0278906
Q9HCB6	SPON1	Spondin-1 OS=Homo sapiens OX=9606 GN=SPON1 PE=1 SV=2	1	1	1	1	807	90.9	6.11	95	87.4	94.5	109.8	114.6	98.8	92.3	107.733	1.16721	0.0431511
Q96EE4	CCDC126	Coiled-coil domain-containing protein 126 OS=Homo sapiens OX=9606 GN=CCDC126 PE=2 SV=2	19	3	3	3	140	15.7	9.88	81.8	88	107.2	123.5	101.8	97.8	92.3333	107.7	1.16643	0.23686
P01876	IGHA1	Immunoglobulin heavy constant alpha 1 OS=Homo sapiens OX=9606 GN=IGHA1 PE=1 SV=2	44	10	16	6	353	37.6	6.51	76.6	84.9	116.1	109.7	118.1	94.6	92.5333	107.467	1.16138	0.341655
P28906	CD34	Hematopoietic progenitor cell antigen CD34 OS=Homo sapiens OX=9606 GN=CD34 PE=1 SV=2	2	1	1	1	385	40.7	7.37	87.6	98.2	92.1	114.7	117.2	90.2	92.6333	107.367	1.15905	0.182448
P11684	SCGB1A1	Uteroglobin OS=Homo sapiens OX=9606 GN=SCGB1A1 PE=1 SV=1	20	3	3	3	91	10	5.06	97.8	90.6	89.7	102.8	105.2	113.9	92.7	107.3	1.1575	0.0261259
O95998	IL18BP	Interleukin-18-binding protein OS=Homo sapiens OX=9606 GN=IL18BP PE=1 SV=2	5	1	1	1	194	21.1	7.39	94	97.5	86.7	118.2	104.1	99.5	92.7333	107.267	1.15672	0.0877678
O60284	ST18	Suppression of tumorigenicity 18 protein OS=Homo sapiens OX=9606 GN=ST18 PE=1 SV=1	1	1	2	1	1047	115.1	6.06	96.7	96.6	84.9	100.4	109.8	111.6	92.7333	107.267	1.15672	0.0499968
Q9NYQ8	FAT2	Protocadherin Fat 2 OS=Homo sapiens OX=9606 GN=FAT2 PE=1 SV=2	1	1	2	1	4349	479	5.16	92.4	76.8	109	94.6	110.6	116.5	92.7333	107.233	1.15636	0.271171
Q92954	PRG4	Proteoglycan 4 OS=Homo sapiens OX=9606 GN=PRG4 PE=1 SV=3	15	23	52	23	1404	151	9.51	90.3	92.4	95.7	103.6	101.2	116.7	92.8	107.167	1.15481	0.0470805
O43866	CD5L	CD5 antigen-like OS=Homo sapiens OX=9606 GN=CD5L PE=1 SV=1	43	12	25	12	347	38.1	5.47	85.8	95.9	97.4	119.4	110.9	90.6	93.0333	106.967	1.14977	0.20794
P01833	PIGR	Polymeric immunoglobulin receptor OS=Homo sapiens OX=9606 GN=PIGR PE=1 SV=4	3	2	2	2	764	83.2	5.74	79.8	112.3	87.3	99	116.4	105.3	93.1333	106.9	1.14782	0.281304
Q13023	AKAP6	A-kinase anchor protein 6 OS=Homo sapiens OX=9606 GN=AKAP6 PE=1 SV=3	0	1	1	1	2319	256.6	5.01	100.5	84.5	94.7	95	129	96.4	93.2333	106.8	1.14551	0.323262
Q92743	HTRA1	Serine protease HTRA1 OS=Homo sapiens OX=9606 GN=HTRA1 PE=1 SV=1	1	1	2	1	480	51.3	7.83	64.9	147.6	67.4	65.2	69.2	185.7	93.3	106.7	1.14362	0.793749
P02751	FN1	Fibronectin OS=Homo sapiens OX=9606 GN=FN1 PE=1 SV=4	60	97	796	97	2386	262.5	5.71	94	93	93.2	110.2	107.7	102	93.4	106.633	1.14168	0.00565066
P35555	FBN1	Fibrillin-1 OS=Homo sapiens OX=9606 GN=FBN1 PE=1 SV=3	1	4	4	4	2871	312	4.93	87.5	97.8	95	106.7	108.9	104.1	93.4333	106.567	1.14056	0.0176403
P10720	PF4V1	Platelet factor 4 variant OS=Homo sapiens OX=9606 GN=PF4V1 PE=1 SV=1	45	4	12	1	104	11.5	9.1	87.3	90.9	102.7	112.6	104.9	101.6	93.6333	106.367	1.13599	0.0884121
P25774	CTSS	Cathepsin S OS=Homo sapiens OX=9606 GN=CTSS PE=1 SV=3	5	2	2	2	331	37.5	8.34	89.1	100.4	91.5	111.7	98.5	108.9	93.6667	106.367	1.13559	0.0741391
Q14191	WRN	Werner syndrome ATP-dependent helicase OS=Homo sapiens OX=9606 GN=WRN PE=1 SV=2	1	1	2	1	1432	162.4	6.34	86.9	99.8	94.5	104.8	104.4	109.5	93.7333	106.233	1.13336	0.0376875
Q9UBP4	DKK3	Dickkopf-related protein 3 OS=Homo sapiens OX=9606 GN=DKK3 PE=1 SV=2	2	1	1	1	350	38.4	4.65	97.5	83.5	100.5	106.4	112	100.1	93.8333	106.167	1.13144	0.120391
P06753	TPM3	Tropomyosin alpha-3 chain OS=Homo sapiens OX=9606 GN=TPM3 PE=1 SV=2	18	5	6	2	285	32.9	4.72	90.6	94.9	96.1	112.1	112.8	93.6	93.8667	106.167	1.13104	0.1316
Q8N6C8	LILRA3	Leukocyte immunoglobulin-like receptor subfamily A member 3 OS=Homo sapiens OX=9606 GN=LILRA3 PE=1 SV=3	2	1	1	1	439	47.4	8.09	93.7	108.6	79.4	113.7	84.1	120.5	93.9	106.1	1.12993	0.43261
Q9UBR2	CTSZ	Cathepsin Z OS=Homo sapiens OX=9606 GN=CTSZ PE=1 SV=1	15	4	4	4	303	33.8	7.11	111.6	74.6	95.7	115.8	100.8	101.5	93.9667	106.033	1.12841	0.363509
P30504	HLA-C	HLA class I histocompatibility antigen, Cw-4 alpha chain OS=Homo sapiens OX=9606 GN=HLA-C PE=1 SV=1	16	5	5	3	366	41	6.47	90.2	96.8	95	86	97.1	135	94	106.033	1.12801	0.466376
Q14574	DSC3	Desmocollin-3 OS=Homo sapiens OX=9606 GN=DSC3 PE=1 SV=3	3	3	3	3	896	99.9	6.1	94.2	91.7	96.1	85.8	98	134.2	94	106	1.12766	0.456975
Q15113	PCOLCE	Procollagen C-endopeptidase enhancer 1 OS=Homo sapiens OX=9606 GN=PCOLCE PE=1 SV=2	27	9	18	9	449	47.9	7.43	91.4	99.6	91.1	107	106	104.9	94.0333	105.967	1.12691	0.0138376
P13727	PRG2	Bone marrow proteoglycan OS=Homo sapiens OX=9606 GN=PRG2 PE=1 SV=2	9	1	1	1	222	25.2	6.76	97.4	87.5	97.4	102.3	106	109.4	94.1	105.9	1.1254	0.0385035
Q9NRN5	OLFML3	Olfactomedin-like protein 3 OS=Homo sapiens OX=9606 GN=OLFML3 PE=2 SV=1	2	1	1	1	406	46	6.57	93.7	97.1	91.5	97	103.4	117.3	94.1	105.9	1.1254	0.130187
P13647	KRT5	Keratin, type II cytoskeletal 5 OS=Homo sapiens OX=9606 GN=KRT5 PE=1 SV=3	19	12	16	7	590	62.3	7.74	108.8	79.1	94.5	93.7	98.8	125.1	94.1333	105.867	1.12465	0.41677
P80108	GPLD1	Phosphatidylinositol-glycan-specific phospholipase D OS=Homo sapiens OX=9606 GN=GPLD1 PE=1 SV=3	23	15	31	15	840	92.3	6.37	90.2	97.4	94.9	104.4	108	104.9	94.1667	105.767	1.12319	0.00834388
Q99969	RARRES2	Retinoic acid receptor responder protein 2 OS=Homo sapiens OX=9606 GN=RARRES2 PE=1 SV=1	18	3	8	3	163	18.6	9.09	93.3	95.1	94.3	102.4	106.7	108	94.2333	105.7	1.12168	0.00292869
Q03154	ACY1	Aminoacylase-1 OS=Homo sapiens OX=9606 GN=ACY1 PE=1 SV=1	7	2	2	2	408	45.9	6.18	92.6	100.5	90.3	104.2	106.4	106.1	94.4667	105.567	1.1175	0.02473
P02671	FGA	Fibrinogen alpha chain OS=Homo sapiens OX=9606 GN=FGA PE=1 SV=2	30	20	70	20	866	94.9	6.01	98.6	91.9	92.9	110.5	105.7	100.4	94.4667	105.533	1.11715	0.0367262
P01706	IGLV2-11	Immunoglobulin lambda variable 2-11 OS=Homo sapiens OX=9606 GN=IGLV2-11 PE=1 SV=2	13	2	2	1	119	12.6	7.24	89.7	83.4	110.3	108.9	103.4	104.1	94.4667	105.467	1.11644	0.255931
P07307	ASGR2	Asialoglycoprotein receptor 2 OS=Homo sapiens OX=9606 GN=ASGR2 PE=1 SV=2	14	4	4	4	311	35.1	6.25	95.2	89.2	99.3	105.8	103.4	107.1	94.5667	105.433	1.11491	0.0254544
A0A0C4DH34	IGHV4-28	Immunoglobulin heavy variable 4-28 OS=Homo sapiens OX=9606 GN=IGHV4-28 PE=3 SV=1	8	1	1	1	117	13.1	9.29	80.6	78.5	124.7	92	113.8	110.3	94.6	105.367	1.11381	0.549878
P18065	IGFBP2	Insulin-like growth factor-binding protein 2 OS=Homo sapiens OX=9606 GN=IGFBP2 PE=1 SV=2	30	7	9	7	325	34.8	7.5	97.5	95.9	90.5	111.1	106.5	98.5	94.6333	105.367	1.11342	0.0648455
P41222	PTGDS	Prostaglandin-H2 D-isomerase OS=Homo sapiens OX=9606 GN=PTGDS PE=1 SV=1	21	3	8	3	190	21	7.8	92.8	95.7	95.5	119.4	99.7	97	94.6667	105.367	1.11303	0.207388
Q96FE7	PIK3IP1	Phosphoinositide-3-kinase-interacting protein 1 OS=Homo sapiens OX=9606 GN=PIK3IP1 PE=1 SV=2	4	1	1	1	263	28.2	5.01	93.7	88.6	101.8	103	108.3	104.5	94.7	105.267	1.11158	0.0637381
Q08830	FGL1	Fibrinogen-like protein 1 OS=Homo sapiens OX=9606 GN=FGL1 PE=1 SV=3	3	1	1	1	312	36.4	5.87	96.6	104.9	82.8	103.4	120.7	91.6	94.7667	105.233	1.11045	0.380457
P02760	AMBP	Protein AMBP OS=Homo sapiens OX=9606 GN=AMBP PE=1 SV=1	52	16	198	16	352	39	6.25	94.5	94.1	96	110.4	102	103	94.8667	105.133	1.10822	0.0193297
Q06033	ITIH3	Inter-alpha-trypsin inhibitor heavy chain H3 OS=Homo sapiens OX=9606 GN=ITIH3 PE=1 SV=2	40	27	140	27	890	99.8	5.74	98	90.4	96.2	99.5	110.5	105.2	94.8667	105.067	1.10752	0.0598081
P04114	APOB	Apolipoprotein B-100 OS=Homo sapiens OX=9606 GN=APOB PE=1 SV=2	60	268	2397	268	4563	515.3	7.05	93.9	95.3	95.7	104.8	104.2	106.2	94.9667	105.067	1.10635	0.000232815
P04424	ASL	Argininosuccinate lyase OS=Homo sapiens OX=9606 GN=ASL PE=1 SV=4	3	1	1	1	464	51.6	6.48	103.5	105.3	76.1	89.7	111.5	113.9	94.9667	105.033	1.106	0.455204
P01871	IGHM	Immunoglobulin heavy constant mu OS=Homo sapiens OX=9606 GN=IGHM PE=1 SV=4	48	19	87	19	453	49.4	6.77	85.4	93.5	106.7	102.2	118.3	93.9	95.2	104.8	1.10084	0.368412
P15151	PVR	Poliovirus receptor OS=Homo sapiens OX=9606 GN=PVR PE=1 SV=2	7	3	4	3	417	45.3	6.52	97.7	94.8	93.2	101.8	110.5	102	95.2333	104.767	1.10011	0.0391084
P22897	MRC1	Macrophage mannose receptor 1 OS=Homo sapiens OX=9606 GN=MRC1 PE=1 SV=1	13	17	18	17	1456	165.9	6.54	93.7	100.1	92	108.1	105	101.1	95.2667	104.733	1.09937	0.0412785
P03950	ANG	Angiogenin OS=Homo sapiens OX=9606 GN=ANG PE=1 SV=1	31	4	6	4	147	16.5	9.64	97.9	94.7	93.3	102.5	101.4	110.3	95.3	104.733	1.09899	0.0388305
P01780	IGHV3-7	Immunoglobulin heavy variable 3-7 OS=Homo sapiens OX=9606 GN=IGHV3-7 PE=1 SV=2	23	3	4	2	117	12.9	6.57	99.1	86	100.8	92.7	127.5	93.9	95.3	104.7	1.09864	0.488203
Q9NQ38	SPINK5	Serine protease inhibitor Kazal-type 5 OS=Homo sapiens OX=9606 GN=SPINK5 PE=1 SV=2	3	2	2	2	1064	120.6	8.06	96.4	96.7	92.9	109.5	105	99.5	95.3333	104.667	1.0979	0.040981
P27797	CALR	Calreticulin OS=Homo sapiens OX=9606 GN=CALR PE=1 SV=1	11	4	4	4	417	48.1	4.44	95.2	94.5	96.8	109.9	107.7	95.9	95.5	104.5	1.09424	0.110236
A0A075B6I0	IGLV8-61	Immunoglobulin lambda variable 8-61 OS=Homo sapiens OX=9606 GN=IGLV8-61 PE=3 SV=7	7	1	1	1	122	12.8	4.55	73.8	108.1	104.6	98.3	137.9	77.3	95.5	104.5	1.09424	0.688128
P01034	CST3	Cystatin-C OS=Homo sapiens OX=9606 GN=CST3 PE=1 SV=1	37	5	21	5	146	15.8	8.75	95.1	94.8	96.8	112.2	102	99.2	95.5667	104.467	1.09313	0.0900559
O75347	TBCA	Tubulin-specific chaperone A OS=Homo sapiens OX=9606 GN=TBCA PE=1 SV=3	8	1	1	1	108	12.8	5.29	97.2	94.5	95.4	117.3	92	103.6	95.7	104.3	1.08986	0.307207
P02675	FGB	Fibrinogen beta chain OS=Homo sapiens OX=9606 GN=FGB PE=1 SV=2	34	11	14	11	491	55.9	8.27	90.1	105.3	91.9	95.8	120.4	96.5	95.7667	104.233	1.08841	0.4187
P02776	PF4	Platelet factor 4 OS=Homo sapiens OX=9606 GN=PF4 PE=1 SV=2	44	5	14	2	101	10.8	8.62	96.2	87.6	103.6	103.6	108.2	100.9	95.8	104.233	1.08803	0.172933
P13598	ICAM2	Intercellular adhesion molecule 2 OS=Homo sapiens OX=9606 GN=ICAM2 PE=1 SV=2	14	3	4	3	275	30.6	7.43	86.7	103.5	97.2	94.1	96.7	121.8	95.8	104.2	1.08768	0.452362
Q00532	CDKL1	Cyclin-dependent kinase-like 1 OS=Homo sapiens OX=9606 GN=CDKL1 PE=1 SV=6	2	1	4	1	358	41.8	8.85	100.7	87.8	98.9	101.6	115.6	95.3	95.8	104.167	1.08733	0.311521
Q14624	ITIH4	Inter-alpha-trypsin inhibitor heavy chain H4 OS=Homo sapiens OX=9606 GN=ITIH4 PE=1 SV=4	55	43	532	43	930	103.3	6.98	97.4	94.7	95.4	103.3	108.1	101.1	95.8333	104.167	1.08696	0.0198636
P07477	PRSS1	Trypsin-1 OS=Homo sapiens OX=9606 GN=PRSS1 PE=1 SV=1	11	2	3	2	247	26.5	6.51	116.8	73.2	97.7	95.1	117.3	100	95.9	104.133	1.08585	0.595685
Q13093	PLA2G7	Platelet-activating factor acetylhydrolase OS=Homo sapiens OX=9606 GN=PLA2G7 PE=1 SV=1	15	6	8	6	441	50	7.56	97.6	93.3	96.8	109.7	105.5	97	95.9	104.067	1.08516	0.108302
P35579	MYH9	Myosin-9 OS=Homo sapiens OX=9606 GN=MYH9 PE=1 SV=4	1	3	3	3	1960	226.4	5.6	93.3	101.7	92.9	104.3	95.7	112.2	95.9667	104.067	1.0844	0.219001
Q04756	HGFAC	Hepatocyte growth factor activator OS=Homo sapiens OX=9606 GN=HGFAC PE=1 SV=1	32	16	34	16	655	70.6	7.24	93.4	95.1	99.5	107	104.3	100.8	96	104.033	1.08368	0.0346796
P00352	ALDH1A1	Retinal dehydrogenase 1 OS=Homo sapiens OX=9606 GN=ALDH1A1 PE=1 SV=2	4	2	2	2	501	54.8	6.73	94.1	111.1	82.9	100.7	102.1	109.1	96.0333	103.967	1.08261	0.408471
Q9NQ79	CRTAC1	Cartilage acidic protein 1 OS=Homo sapiens OX=9606 GN=CRTAC1 PE=1 SV=2	31	14	21	14	661	71.4	5.12	96.3	101.1	90.9	97.8	96.8	117.1	96.1	103.9	1.08117	0.341579
P02753	RBP4	Retinol-binding protein 4 OS=Homo sapiens OX=9606 GN=RBP4 PE=1 SV=3	76	13	265	13	201	23	6.07	96	91.6	100.9	113.4	91.3	106.8	96.1667	103.833	1.07972	0.339736
Q8WWZ8	OIT3	Oncoprotein-induced transcript 3 protein OS=Homo sapiens OX=9606 GN=OIT3 PE=1 SV=2	10	5	6	5	545	60	5.58	91.7	100.1	96.9	108.9	101.3	101.1	96.2333	103.767	1.07828	0.100912
P07998	RNASE1	Ribonuclease pancreatic OS=Homo sapiens OX=9606 GN=RNASE1 PE=1 SV=4	30	2	4	2	156	17.6	8.79	94.8	93.3	100.7	118.7	95.6	96.9	96.2667	103.733	1.07756	0.394055
P55103	INHBC	Inhibin beta C chain OS=Homo sapiens OX=9606 GN=INHBC PE=2 SV=1	9	2	3	2	352	38.2	7.11	92.5	95.5	101	97	103.2	110.9	96.3333	103.7	1.07647	0.194241
Q8NHW5	RPLP0P6	60S acidic ribosomal protein P0-like OS=Homo sapiens OX=9606 GN=RPLP0P6 PE=5 SV=1	3	1	7	1	317	34.3	5.55	99.3	94.8	95.1	95.6	103.2	112	96.4	103.6	1.07469	0.219948
Q9UHG3	PCYOX1	Prenylcysteine oxidase 1 OS=Homo sapiens OX=9606 GN=PCYOX1 PE=1 SV=3	24	11	17	11	505	56.6	6.18	91.9	93.2	104.1	98.3	103.6	108.9	96.4	103.6	1.07469	0.218123
P39060	COL18A1	Collagen alpha-1(XVIII) chain OS=Homo sapiens OX=9606 GN=COL18A1 PE=1 SV=5	2	4	5	4	1754	178.1	6.01	99.9	90.5	99.3	106.8	104.3	99.2	96.5667	103.433	1.07111	0.142851
P20774	OGN	Mimecan OS=Homo sapiens OX=9606 GN=OGN PE=1 SV=1	18	5	5	5	298	33.9	5.63	94.7	103.2	92.4	106.8	103.5	99.4	96.7667	103.233	1.06683	0.174385
P04278	SHBG	Sex hormone-binding globulin OS=Homo sapiens OX=9606 GN=SHBG PE=1 SV=2	49	15	44	15	402	43.8	6.71	100.2	97.8	92.5	112.7	109	87.8	96.8333	103.167	1.0654	0.477151
P03973	SLPI	Antileukoproteinase OS=Homo sapiens OX=9606 GN=SLPI PE=1 SV=2	20	3	3	3	132	14.3	8.75	96.1	109.4	85	106	99.2	104.3	96.8333	103.167	1.0654	0.437065
Q93070	ART4	Ecto-ADP-ribosyltransferase 4 OS=Homo sapiens OX=9606 GN=ART4 PE=2 SV=2	3	1	1	1	314	35.9	9.22	100.4	96.6	93.6	100.4	103.7	105.4	96.8667	103.167	1.06504	0.0622083
P62714	PPP2CB	Serine/threonine-protein phosphatase 2A catalytic subunit beta isoform OS=Homo sapiens OX=9606 GN=PPP2CB PE=1 SV=1	4	1	1	1	309	35.6	5.43	104.9	82.7	103.1	109.6	107.3	92.4	96.9	103.1	1.06398	0.525712
P12259	F5	Coagulation factor V OS=Homo sapiens OX=9606 GN=F5 PE=1 SV=4	30	58	122	58	2224	251.5	6.05	99	92	99.9	104.7	103.4	101	96.9667	103.033	1.06256	0.0897291
P61626	LYZ	Lysozyme C OS=Homo sapiens OX=9606 GN=LYZ PE=1 SV=1	38	6	19	6	148	16.5	9.16	99.5	93.6	97.8	112	101.8	95.2	96.9667	103	1.06222	0.309809
Q12805	EFEMP1	EGF-containing fibulin-like extracellular matrix protein 1 OS=Homo sapiens OX=9606 GN=EFEMP1 PE=1 SV=2	41	16	26	16	493	54.6	5.07	96.4	94.5	100.1	109.6	103.1	96.3	97	103	1.06186	0.224222
P02749	APOH	Beta-2-glycoprotein 1 OS=Homo sapiens OX=9606 GN=APOH PE=1 SV=3	61	18	287	18	345	38.3	7.97	95.2	91.9	104	110.7	96.6	101.8	97.0333	103.033	1.06183	0.334773
Q9UQP3	TNN	Tenascin-N OS=Homo sapiens OX=9606 GN=TNN PE=1 SV=2	2	2	2	2	1299	143.9	5.63	96.9	103.5	90.8	103.9	106.7	98.3	97.0667	102.967	1.06078	0.252931
O95445	APOM	Apolipoprotein M OS=Homo sapiens OX=9606 GN=APOM PE=1 SV=2	59	7	11	7	188	21.2	6.01	100.6	97.1	93.8	101.3	99.5	107.7	97.1667	102.833	1.05832	0.148315
Q6ZN30	BNC2	Zinc finger protein basonuclin-2 OS=Homo sapiens OX=9606 GN=BNC2 PE=1 SV=1	1	1	2	1	1099	122.3	6.52	101.8	91.6	98.1	106	111.1	91.4	97.1667	102.833	1.05832	0.439822
P04745	AMY1A	Alpha-amylase 1 OS=Homo sapiens OX=9606 GN=AMY1A PE=1 SV=2	10	5	6	5	511	57.7	6.93	98.2	93.5	100	104	97.7	106.5	97.2333	102.733	1.05656	0.166565
P0DJI8	SAA1	Serum amyloid A-1 protein OS=Homo sapiens OX=9606 GN=SAA1 PE=1 SV=1	34	3	4	3	122	13.5	6.79	115.7	94.3	81.9	103.6	112	92.5	97.3	102.7	1.0555	0.659683
Q9UK23	NAGPA	N-acetylglucosamine-1-phosphodiester alpha-N-acetylglucosaminidase OS=Homo sapiens OX=9606 GN=NAGPA PE=1 SV=2	2	1	1	1	515	56	6.6	96.7	110.3	84.9	121.5	94.2	92.4	97.3	102.7	1.0555	0.674438
P01824	IGHV4-39	Immunoglobulin heavy variable 4-39 OS=Homo sapiens OX=9606 GN=IGHV4-39 PE=1 SV=2	20	2	4	2	125	13.9	9.26	85.4	100.3	106.4	94.2	117.4	96.3	97.3667	102.633	1.05409	0.615441
P01031	C5	Complement C5 OS=Homo sapiens OX=9606 GN=C5 PE=1 SV=4	61	87	615	87	1676	188.2	6.52	100.3	93.7	98.1	102.3	104.7	100.8	97.3667	102.6	1.05375	0.0804476
P28482	MAPK1	Mitogen-activated protein kinase 1 OS=Homo sapiens OX=9606 GN=MAPK1 PE=1 SV=3	2	1	3	1	360	41.4	6.98	104.3	86.8	101.1	99	105.6	103.2	97.4	102.6	1.05339	0.414365
P49641	MAN2A2	Alpha-mannosidase 2x OS=Homo sapiens OX=9606 GN=MAN2A2 PE=2 SV=3	1	2	2	2	1150	130.5	6.84	101.5	83.5	107.2	106.6	90.6	110.6	97.4	102.6	1.05339	0.609561
P16104	H2AFX	Histone H2AX OS=Homo sapiens OX=9606 GN=H2AFX PE=1 SV=2	5	1	1	1	143	15.1	10.74	87	119	86.2	101.6	98.9	107.2	97.4	102.567	1.05305	0.665136
Q03591	CFHR1	Complement factor H-related protein 1 OS=Homo sapiens OX=9606 GN=CFHR1 PE=1 SV=2	48	12	89	1	330	37.6	7.39	92.4	100.4	99.5	105.7	104.2	97.7	97.4333	102.533	1.05234	0.221547
Q08380	LGALS3BP	Galectin-3-binding protein OS=Homo sapiens OX=9606 GN=LGALS3BP PE=1 SV=1	34	14	28	14	585	65.3	5.27	86.5	96	109.8	109.8	95.4	102.4	97.4333	102.533	1.05234	0.555616
P00736	C1R	Complement C1r subcomponent OS=Homo sapiens OX=9606 GN=C1R PE=1 SV=2	54	32	158	30	705	80.1	6.21	99.5	91	101.9	102.5	107.8	97.3	97.4667	102.533	1.05198	0.321835
Q12860	CNTN1	Contactin-1 OS=Homo sapiens OX=9606 GN=CNTN1 PE=1 SV=1	20	15	20	15	1018	113.2	5.9	95.4	100	97.2	100.6	105.1	101.8	97.5333	102.5	1.05092	0.0589687
P00751	CFB	Complement factor B OS=Homo sapiens OX=9606 GN=CFB PE=1 SV=2	63	46	466	46	764	85.5	7.06	102.7	93.8	96.1	100.2	107.2	100	97.5333	102.467	1.05058	0.238768
Q86UX7	FERMT3	Fermitin family homolog 3 OS=Homo sapiens OX=9606 GN=FERMT3 PE=1 SV=1	1	1	1	1	667	75.9	6.98	99.2	101.4	92	111.6	95.7	100.1	97.5333	102.467	1.05058	0.422369
P78324	SIRPA	Tyrosine-protein phosphatase non-receptor type substrate 1 OS=Homo sapiens OX=9606 GN=SIRPA PE=1 SV=2	2	1	1	1	504	54.9	6.98	86.7	104.5	101.6	106.5	103.3	97.4	97.6	102.4	1.04918	0.476987
P10646	TFPI	Tissue factor pathway inhibitor OS=Homo sapiens OX=9606 GN=TFPI PE=1 SV=1	15	3	4	3	304	35	8.25	99.8	98.7	94.3	97.4	115.8	94	97.6	102.4	1.04918	0.52928
P31947	SFN	14-3-3 protein sigma OS=Homo sapiens OX=9606 GN=SFN PE=1 SV=1	13	4	4	1	248	27.8	4.74	108.5	93.2	91.2	107.8	106	93.3	97.6333	102.367	1.04848	0.542478
Q9UGM5	FETUB	Fetuin-B OS=Homo sapiens OX=9606 GN=FETUB PE=1 SV=2	43	13	61	13	382	42	6.83	98.4	94.5	100.1	104.3	102.9	99.9	97.6667	102.367	1.04812	0.0893647
Q9NQ76	MEPE	Matrix extracellular phosphoglycoprotein OS=Homo sapiens OX=9606 GN=MEPE PE=1 SV=1	2	1	1	1	525	58.4	8.57	100.9	99.1	93	88.3	130.8	87.9	97.6667	102.333	1.04778	0.762643
Q9NPR2	SEMA4B	Semaphorin-4B OS=Homo sapiens OX=9606 GN=SEMA4B PE=1 SV=3	7	6	6	6	832	92.1	6.95	101.2	98.4	93.6	100.4	101.8	104.6	97.7333	102.267	1.04638	0.148788
P04070	PROC	Vitamin K-dependent protein C OS=Homo sapiens OX=9606 GN=PROC PE=1 SV=1	27	10	22	10	461	52	6.28	98.7	98.1	96.4	103.8	100.6	102.3	97.7333	102.233	1.04604	0.0174878
P03952	KLKB1	Plasma kallikrein OS=Homo sapiens OX=9606 GN=KLKB1 PE=1 SV=1	56	34	125	33	638	71.3	8.22	100.1	94.3	98.9	98.7	101.2	106.7	97.7667	102.2	1.04535	0.207419
P24592	IGFBP6	Insulin-like growth factor-binding protein 6 OS=Homo sapiens OX=9606 GN=IGFBP6 PE=1 SV=1	16	3	4	3	240	25.3	7.81	92.7	103.8	97	115.7	94.8	96	97.8333	102.167	1.04429	0.594691
Q13103	SPP2	Secreted phosphoprotein 24 OS=Homo sapiens OX=9606 GN=SPP2 PE=1 SV=1	27	5	9	5	211	24.3	8.32	99.3	93	101.4	101	108.5	96.9	97.9	102.133	1.04324	0.373701
P04180	LCAT	Phosphatidylcholine-sterol acyltransferase OS=Homo sapiens OX=9606 GN=LCAT PE=1 SV=1	23	6	7	6	440	49.5	6.11	109.1	94.9	89.7	102.4	99	104.9	97.9	102.1	1.0429	0.525405
O00602	FCN1	Ficolin-1 OS=Homo sapiens OX=9606 GN=FCN1 PE=1 SV=2	6	2	3	1	326	35.1	6.86	82.1	124.1	87.6	116.9	86.2	103.1	97.9333	102.067	1.04221	0.807615
P02745	C1QA	Complement C1q subcomponent subunit A OS=Homo sapiens OX=9606 GN=C1QA PE=1 SV=2	36	6	31	6	245	26	9.11	97.9	95.3	100.6	107.1	103.9	95.1	97.9333	102.033	1.04187	0.352476
P07738	BPGM	Bisphosphoglycerate mutase OS=Homo sapiens OX=9606 GN=BPGM PE=1 SV=2	4	1	1	1	259	30	6.54	99	100.2	94.9	102.8	108.6	94.6	98.0333	102	1.04046	0.415049
P10619	CTSA	Lysosomal protective protein OS=Homo sapiens OX=9606 GN=CTSA PE=1 SV=2	14	7	8	7	480	54.4	6.61	106	92	96.2	101	101.3	103.5	98.0667	101.933	1.03943	0.411573
Q16627	CCL14	C-C motif chemokine 14 OS=Homo sapiens OX=9606 GN=CCL14 PE=1 SV=1	20	2	3	2	93	10.7	8.72	102.8	88.7	102.7	100.5	104.6	100.7	98.0667	101.933	1.03943	0.471641
P11021	HSPA5	Endoplasmic reticulum chaperone BiP OS=Homo sapiens OX=9606 GN=HSPA5 PE=1 SV=2	41	22	34	19	654	72.3	5.16	99.7	97.7	97	105.5	98.8	101.3	98.1333	101.867	1.03804	0.152377
P05062	ALDOB	Fructose-bisphosphate aldolase B OS=Homo sapiens OX=9606 GN=ALDOB PE=1 SV=2	29	11	14	10	364	39.4	7.87	87	102	105.4	101.9	100.2	103.4	98.1333	101.833	1.0377	0.553476
P30046	DDT	D-dopachrome decarboxylase OS=Homo sapiens OX=9606 GN=DDT PE=1 SV=3	19	3	3	3	118	12.7	7.3	99.2	111.6	83.8	108	98	99.5	98.2	101.833	1.037	0.695137
P28799	GRN	Granulins OS=Homo sapiens OX=9606 GN=GRN PE=1 SV=2	2	1	1	1	593	63.5	6.83	96.7	102.6	95.4	100.6	104.5	100.2	98.2333	101.767	1.03597	0.246574
Q9Y6R7	FCGBP	IgGFc-binding protein OS=Homo sapiens OX=9606 GN=FCGBP PE=1 SV=3	16	46	69	46	5405	571.6	5.34	100.2	101.1	93.5	105.3	101.2	98.7	98.2667	101.733	1.03528	0.322482
P16035	TIMP2	Metalloproteinase inhibitor 2 OS=Homo sapiens OX=9606 GN=TIMP2 PE=1 SV=2	29	5	6	5	220	24.4	7.49	94.5	97.6	102.7	105.9	98	101.3	98.2667	101.733	1.03528	0.354178
P62805	HIST1H4A	Histone H4 OS=Homo sapiens OX=9606 GN=HIST1H4A PE=1 SV=2	17	2	2	2	103	11.4	11.36	103.3	105.6	85.9	104.6	103.3	97.2	98.2667	101.7	1.03494	0.63159
P15924	DSP	Desmoplakin OS=Homo sapiens OX=9606 GN=DSP PE=1 SV=3	1	2	2	2	2871	331.6	6.81	97.3	108.1	89.5	94.5	94.2	116.3	98.3	101.667	1.03425	0.729874
Q8N7E2	CBLL2	E3 ubiquitin-protein ligase CBLL2 OS=Homo sapiens OX=9606 GN=CBLL2 PE=1 SV=1	2	1	5	1	425	48.8	9.5	101.1	92.7	101.3	97.8	115.7	91.4	98.3667	101.633	1.03321	0.697038
P00441	SOD1	Superoxide dismutase [Cu-Zn] OS=Homo sapiens OX=9606 GN=SOD1 PE=1 SV=2	14	3	4	3	154	15.9	6.13	100.3	107.8	87	105.1	100.2	99.5	98.3667	101.6	1.03287	0.636485
Q99592	ZBTB18	Zinc finger and BTB domain-containing protein 18 OS=Homo sapiens OX=9606 GN=ZBTB18 PE=1 SV=1	2	1	1	1	522	58.3	5.69	104.1	100.2	90.9	96.2	95.2	113.4	98.4	101.6	1.03252	0.674999
P16930	FAH	Fumarylacetoacetase OS=Homo sapiens OX=9606 GN=FAH PE=1 SV=2	16	5	6	5	419	46.3	6.95	97.5	109.2	88.6	86.6	123.3	94.9	98.4333	101.6	1.03217	0.81411
P05546	SERPIND1	Heparin cofactor 2 OS=Homo sapiens OX=9606 GN=SERPIND1 PE=1 SV=3	75	27	192	27	499	57	6.9	99.4	96.3	99.7	101.5	101	102.1	98.4667	101.533	1.03114	0.0536356
P23141	CES1	Liver carboxylesterase 1 OS=Homo sapiens OX=9606 GN=CES1 PE=1 SV=2	8	3	4	3	567	62.5	6.6	97	106.7	91.7	96	91.7	116.9	98.4667	101.533	1.03114	0.748755
Q6NSI4	RADX	RPA-related protein RADX OS=Homo sapiens OX=9606 GN=RADX PE=1 SV=2	1	1	1	1	855	97.5	8.41	95.6	97.9	101.9	106.3	102	96.3	98.4667	101.533	1.03114	0.42201
Q86UD1	OAF	Out at first protein homolog OS=Homo sapiens OX=9606 GN=OAF PE=2 SV=1	26	6	9	6	273	30.7	6.84	98.1	100.3	97	106.3	100.8	97.4	98.4667	101.5	1.03081	0.334765
P27918	CFP	Properdin OS=Homo sapiens OX=9606 GN=CFP PE=1 SV=2	25	12	48	12	469	51.2	7.9	94.4	103.4	97.7	100	96.9	107.6	98.5	101.5	1.03046	0.507314
P04196	HRG	Histidine-rich glycoprotein OS=Homo sapiens OX=9606 GN=HRG PE=1 SV=1	43	21	165	21	525	59.5	7.5	97.8	94.9	102.9	96.1	103.7	104.5	98.5333	101.433	1.02943	0.460335
Q08554	DSC1	Desmocollin-1 OS=Homo sapiens OX=9606 GN=DSC1 PE=1 SV=2	1	1	2	1	894	99.9	5.43	101.4	98.9	95.3	99.2	94.3	110.8	98.5333	101.433	1.02943	0.606976
P02788	LTF	Lactotransferrin OS=Homo sapiens OX=9606 GN=LTF PE=1 SV=6	55	30	62	30	710	78.1	8.12	96.6	97.5	101.7	102.1	94	108.1	98.6	101.4	1.0284	0.557182
P00390	GSR	Glutathione reductase, mitochondrial OS=Homo sapiens OX=9606 GN=GSR PE=1 SV=2	9	4	5	4	522	56.2	8.5	101	97	98.1	104.6	105.7	93.5	98.7	101.267	1.026	0.562962
Q13308	PTK7	Inactive tyrosine-protein kinase 7 OS=Homo sapiens OX=9606 GN=PTK7 PE=1 SV=2	1	1	1	1	1070	118.3	7.09	86.9	102.5	106.9	95.6	108.1	100	98.7667	101.233	1.02497	0.745328
Q14515	SPARCL1	SPARC-like protein 1 OS=Homo sapiens OX=9606 GN=SPARCL1 PE=1 SV=2	15	7	9	7	664	75.2	4.81	91.9	101.6	103.1	100.6	111.1	91.8	98.8667	101.167	1.02326	0.744716
P81605	DCD	Dermcidin OS=Homo sapiens OX=9606 GN=DCD PE=1 SV=2	36	6	6	6	110	11.3	6.54	99	76.9	120.7	88.9	106.2	108.4	98.8667	101.167	1.02326	0.878055
P26927	MST1	Hepatocyte growth factor-like protein OS=Homo sapiens OX=9606 GN=MST1 PE=1 SV=2	42	23	50	23	711	80.3	7.68	100.5	100.4	95.9	95.1	101.5	106.6	98.9333	101.067	1.02156	0.590899
Q14956	GPNMB	Transmembrane glycoprotein NMB OS=Homo sapiens OX=9606 GN=GPNMB PE=1 SV=2	3	2	2	2	572	63.9	6.64	114.6	100.8	81.5	110.7	96.6	95.8	98.9667	101.033	1.02088	0.856909
P78509	RELN	Reelin OS=Homo sapiens OX=9606 GN=RELN PE=1 SV=3	2	5	5	5	3460	388.1	5.88	99.6	104.8	92.6	102	98.7	102.4	99	101.033	1.02054	0.61408
P01042	KNG1	Kininogen-1 OS=Homo sapiens OX=9606 GN=KNG1 PE=1 SV=2	58	39	386	39	644	71.9	6.81	99.6	97.9	99.5	99.5	99.7	103.8	99	101	1.0202	0.254761
P19823	ITIH2	Inter-alpha-trypsin inhibitor heavy chain H2 OS=Homo sapiens OX=9606 GN=ITIH2 PE=1 SV=2	51	43	520	43	946	106.4	6.86	99	102.1	96.1	103	99.6	100.2	99.0667	100.933	1.01884	0.408704
P06681	C2	Complement C2 OS=Homo sapiens OX=9606 GN=C2 PE=1 SV=2	46	30	138	30	752	83.2	7.42	100.4	99.8	97	103.3	98.3	101.2	99.0667	100.933	1.01884	0.355555
P80188	LCN2	Neutrophil gelatinase-associated lipocalin OS=Homo sapiens OX=9606 GN=LCN2 PE=1 SV=2	33	6	9	6	198	22.6	8.91	100.8	91.9	104.5	104	94.5	104.3	99.0667	100.933	1.01884	0.724362
P05451	REG1A	Lithostathine-1-alpha OS=Homo sapiens OX=9606 GN=REG1A PE=1 SV=3	16	2	3	2	166	18.7	5.94	107.5	101.5	88.2	103.7	94.2	104.9	99.0667	100.933	1.01884	0.792297
Q07954	LRP1	Prolow-density lipoprotein receptor-related protein 1 OS=Homo sapiens OX=9606 GN=LRP1 PE=1 SV=2	5	19	20	19	4544	504.3	5.39	95.3	107.3	94.6	99.6	99.8	103.4	99.0667	100.933	1.01884	0.686773
O43493	TGOLN2	Trans-Golgi network integral membrane protein 2 OS=Homo sapiens OX=9606 GN=TGOLN2 PE=1 SV=3	12	5	6	5	479	51	5.73	101	100.9	95.4	106.2	99.3	97.2	99.1	100.9	1.01816	0.613223
P04275	VWF	von Willebrand factor OS=Homo sapiens OX=9606 GN=VWF PE=1 SV=4	35	74	117	74	2813	309.1	5.48	97	104	96.7	102.1	101.1	99.2	99.2333	100.8	1.01579	0.569582
P34096	RNASE4	Ribonuclease 4 OS=Homo sapiens OX=9606 GN=RNASE4 PE=1 SV=3	48	6	8	6	147	16.8	9.03	102.3	95.9	99.5	101.4	101.3	99.6	99.2333	100.767	1.01545	0.473999
P41271	NBL1	Neuroblastoma suppressor of tumorigenicity 1 OS=Homo sapiens OX=9606 GN=NBL1 PE=1 SV=2	8	2	2	2	181	19.4	5.29	100.7	105.2	91.8	120.8	84.1	97.4	99.2333	100.767	1.01545	0.899737
P25311	AZGP1	Zinc-alpha-2-glycoprotein OS=Homo sapiens OX=9606 GN=AZGP1 PE=1 SV=2	60	22	178	22	298	34.2	6.05	102.2	93.1	102.5	106	98.3	97.9	99.2667	100.733	1.01478	0.736024
P01859	IGHG2	Immunoglobulin heavy constant gamma 2 OS=Homo sapiens OX=9606 GN=IGHG2 PE=1 SV=2	24	7	32	3	326	35.9	7.59	86.4	101.9	109.8	115	93.3	93.7	99.3667	100.667	1.01308	0.902164
P04406	GAPDH	Glyceraldehyde-3-phosphate dehydrogenase OS=Homo sapiens OX=9606 GN=GAPDH PE=1 SV=3	17	5	5	5	335	36	8.46	104.9	96.5	96.8	109	94.4	98.4	99.4	100.6	1.01207	0.827258
Q7Z7M0	MEGF8	Multiple epidermal growth factor-like domains protein 8 OS=Homo sapiens OX=9606 GN=MEGF8 PE=1 SV=2	5	11	11	11	2845	302.9	6.87	97.4	102.7	98.1	91.7	100.8	109.2	99.4	100.567	1.01174	0.837141
P17813	ENG	Endoglin OS=Homo sapiens OX=9606 GN=ENG PE=1 SV=2	12	6	8	6	658	70.5	6.61	96	98.8	103.4	94.9	110.1	96.7	99.4	100.567	1.01174	0.835266
P08603	CFH	Complement factor H OS=Homo sapiens OX=9606 GN=CFH PE=1 SV=4	66	70	809	60	1231	139	6.61	97.4	99.5	101.4	99.6	98.1	104	99.4333	100.567	1.0114	0.620304
Q02487	DSC2	Desmocollin-2 OS=Homo sapiens OX=9606 GN=DSC2 PE=1 SV=1	6	4	5	4	901	99.9	5.34	97.4	100.1	100.8	105.1	99.3	97.3	99.4333	100.567	1.0114	0.680682
O60462	NRP2	Neuropilin-2 OS=Homo sapiens OX=9606 GN=NRP2 PE=1 SV=3	4	4	4	4	931	104.8	5.17	100	98.7	99.7	97.4	106.4	97.9	99.4667	100.567	1.01106	0.727855
P08637	FCGR3A	Low affinity immunoglobulin gamma Fc region receptor III-A OS=Homo sapiens OX=9606 GN=FCGR3A PE=1 SV=2	12	4	5	1	254	29.1	8.07	100.8	108.4	89.4	93.7	114.5	93.3	99.5333	100.5	1.00971	0.918885
P05154	SERPINA5	Plasma serine protease inhibitor OS=Homo sapiens OX=9606 GN=SERPINA5 PE=1 SV=3	37	16	47	16	406	45.6	9.26	94.9	98.5	105.3	101.5	95.8	104	99.5667	100.433	1.0087	0.834896
P10909	CLU	Clusterin OS=Homo sapiens OX=9606 GN=CLU PE=1 SV=1	45	21	204	21	449	52.5	6.27	101.4	99.9	97.5	100.3	102	98.9	99.6	100.4	1.00803	0.609756
Q6UX71	PLXDC2	Plexin domain-containing protein 2 OS=Homo sapiens OX=9606 GN=PLXDC2 PE=1 SV=1	11	6	6	6	529	59.5	6.46	100.9	96.6	101.3	100.2	100.6	100.4	99.6	100.4	1.00803	0.62404
P08174	CD55	Complement decay-accelerating factor OS=Homo sapiens OX=9606 GN=CD55 PE=1 SV=4	9	4	4	4	381	41.4	7.59	95.6	102.3	101.1	104.7	98.4	98.1	99.6667	100.4	1.00736	0.817769
P02746	C1QB	Complement C1q subcomponent subunit B OS=Homo sapiens OX=9606 GN=C1QB PE=1 SV=3	47	9	77	9	253	26.7	8.63	99.9	98.6	100.4	100.4	101.8	98.8	99.6333	100.333	1.00703	0.529969
P02748	C9	Complement component C9 OS=Homo sapiens OX=9606 GN=C9 PE=1 SV=2	51	30	158	30	559	63.1	5.59	103.1	98.2	97.7	100.9	102.7	97.3	99.6667	100.3	1.00635	0.800263
O75144	ICOSLG	ICOS ligand OS=Homo sapiens OX=9606 GN=ICOSLG PE=1 SV=2	13	3	4	3	302	33.3	5.31	105.4	90.2	103.4	101.3	106	93.6	99.6667	100.3	1.00635	0.920798
P09668	CTSH	Pro-cathepsin H OS=Homo sapiens OX=9606 GN=CTSH PE=1 SV=4	11	3	3	3	335	37.4	8.07	87.4	115.9	95.7	101.1	106	93.8	99.6667	100.3	1.00635	0.948281
Q6UXH9	PAMR1	Inactive serine protease PAMR1 OS=Homo sapiens OX=9606 GN=PAMR1 PE=1 SV=1	2	1	1	1	720	80.1	7.46	93.8	108	97.3	102.9	98.3	99.7	99.7	100.3	1.00602	0.899992
Q9NY97	B3GNT2	N-acetyllactosaminide beta-1,3-N-acetylglucosaminyltransferase 2 OS=Homo sapiens OX=9606 GN=B3GNT2 PE=1 SV=2	6	2	3	2	397	46	8.54	101.7	93.3	104.3	99.5	107.3	94	99.7667	100.267	1.00501	0.92647
Q9BUN1	MENT	Protein MENT OS=Homo sapiens OX=9606 GN=MENT PE=2 SV=1	2	1	1	1	341	36.7	8.59	95	108.1	96.2	99.6	100.7	100.4	99.7667	100.233	1.00468	0.91676
Q9Y613	FHOD1	FH1/FH2 domain-containing protein 1 OS=Homo sapiens OX=9606 GN=FHOD1 PE=1 SV=3	1	1	1	1	1164	126.5	6.39	98.1	112.1	89.1	98.6	103.8	98.3	99.7667	100.233	1.00468	0.949511
Q04721	NOTCH2	Neurogenic locus notch homolog protein 2 OS=Homo sapiens OX=9606 GN=NOTCH2 PE=1 SV=3	1	1	1	1	2471	265.2	5.14	91.1	106.5	101.7	100.4	98.3	101.9	99.7667	100.2	1.00434	0.930498
O75882	ATRN	Attractin OS=Homo sapiens OX=9606 GN=ATRN PE=1 SV=2	26	34	103	34	1429	158.4	7.31	101.2	96.1	102.3	99	100.9	100.5	99.8667	100.133	1.00267	0.900148
P10586	PTPRF	Receptor-type tyrosine-protein phosphatase F OS=Homo sapiens OX=9606 GN=PTPRF PE=1 SV=2	5	6	6	6	1907	212.7	6.3	92.5	108.1	99.1	101.8	100.1	98.4	99.9	100.1	1.002	0.96759
Q9Y5C1	ANGPTL3	Angiopoietin-related protein 3 OS=Homo sapiens OX=9606 GN=ANGPTL3 PE=1 SV=1	6	3	3	3	460	53.6	6.7	104.3	103.8	91.6	101.4	103.2	95.6	99.9	100.067	1.00167	0.973655
P00325	ADH1B	Alcohol dehydrogenase 1B OS=Homo sapiens OX=9606 GN=ADH1B PE=1 SV=2	2	1	1	1	375	39.8	8.29	91	113.3	95.5	98.7	85.5	116.1	99.9333	100.1	1.00167	0.988815
A0A075B6I9	IGLV7-46	Immunoglobulin lambda variable 7-46 OS=Homo sapiens OX=9606 GN=IGLV7-46 PE=3 SV=4	8	1	2	1	117	12.5	7.2	89.8	100.4	109.6	95	110.2	95	99.9333	100.067	1.00133	0.986915
P02750	LRG1	Leucine-rich alpha-2-glycoprotein OS=Homo sapiens OX=9606 GN=LRG1 PE=1 SV=2	43	12	63	12	347	38.2	6.95	101.9	103.7	94.4	99.5	99.7	100.8	100	100	1	1
P02747	C1QC	Complement C1q subcomponent subunit C OS=Homo sapiens OX=9606 GN=C1QC PE=1 SV=3	37	7	58	7	245	25.8	8.41	96.7	103.8	99.5	100.3	102	97.6	100	99.9667	0.999667	0.989712
Q6UVK1	CSPG4	Chondroitin sulfate proteoglycan 4 OS=Homo sapiens OX=9606 GN=CSPG4 PE=1 SV=2	1	1	1	1	2322	250.4	5.47	90.9	107.2	102	100.4	98.5	100.9	100.033	99.9333	0.999	0.984577
Q6EMK4	VASN	Vasorin OS=Homo sapiens OX=9606 GN=VASN PE=1 SV=1	14	8	12	8	673	71.7	7.39	99.8	102.6	98	100.9	99.2	99.6	100.133	99.9	0.99767	0.878576
P27169	PON1	Serum paraoxonase/arylesterase 1 OS=Homo sapiens OX=9606 GN=PON1 PE=1 SV=3	49	11	25	11	355	39.7	5.22	90	109.6	100.9	101.9	90.9	106.7	100.167	99.8333	0.996672	0.966
Q96IY4	CPB2	Carboxypeptidase B2 OS=Homo sapiens OX=9606 GN=CPB2 PE=1 SV=2	37	13	37	13	423	48.4	7.71	106.2	90.4	103.9	100.2	103.2	96.1	100.167	99.8333	0.996672	0.953227
P10153	RNASE2	Non-secretory ribonuclease OS=Homo sapiens OX=9606 GN=RNASE2 PE=1 SV=2	20	2	4	2	161	18.3	8.73	94.6	110.6	95.4	98.6	100.3	100.4	100.2	99.7667	0.995675	0.938039
O75023	LILRB5	Leukocyte immunoglobulin-like receptor subfamily B member 5 OS=Homo sapiens OX=9606 GN=LILRB5 PE=1 SV=1	2	1	1	1	590	64.1	7.3	101.5	87.6	111.6	102.5	95.8	101	100.233	99.7667	0.995344	0.951747
P00995	SPINK1	Serine protease inhibitor Kazal-type 1 OS=Homo sapiens OX=9606 GN=SPINK1 PE=1 SV=2	30	1	1	1	79	8.5	7.61	98.8	95	106.9	97.8	95.5	106	100.233	99.7667	0.995344	0.926311
O15204	ADAMDEC1	ADAM DEC1 OS=Homo sapiens OX=9606 GN=ADAMDEC1 PE=1 SV=2	14	4	5	4	470	52.7	7.34	100.7	104.8	95.2	100.2	98.6	100.4	100.233	99.7333	0.995012	0.86875
Q14520	HABP2	Hyaluronan-binding protein 2 OS=Homo sapiens OX=9606 GN=HABP2 PE=1 SV=1	22	14	69	14	560	62.6	6.54	103.4	93.4	104	101.6	97.1	100.4	100.267	99.7	0.994348	0.885435
Q8IWV2	CNTN4	Contactin-4 OS=Homo sapiens OX=9606 GN=CNTN4 PE=1 SV=1	6	5	5	5	1026	113.4	7.47	106.7	95.2	99.2	93.4	95.1	110.4	100.367	99.6333	0.992693	0.913901
P19827	ITIH1	Inter-alpha-trypsin inhibitor heavy chain H1 OS=Homo sapiens OX=9606 GN=ITIH1 PE=1 SV=3	39	33	500	33	911	101.3	6.79	96.8	103.3	101.1	100.8	97.2	100.7	100.4	99.5667	0.9917	0.729428
P02790	HPX	Hemopexin OS=Homo sapiens OX=9606 GN=HPX PE=1 SV=2	67	30	773	30	462	51.6	7.02	101.5	100.7	99.1	95.8	102.6	100.3	100.433	99.5667	0.991371	0.70335
P11362	FGFR1	Fibroblast growth factor receptor 1 OS=Homo sapiens OX=9606 GN=FGFR1 PE=1 SV=3	3	2	2	2	822	91.8	6.21	99	105.5	96.8	94.7	96.2	107.7	100.433	99.5333	0.991039	0.862274
Q01459	CTBS	Di-N-acetylchitobiase OS=Homo sapiens OX=9606 GN=CTBS PE=1 SV=1	41	12	18	12	385	43.7	6.64	99.1	98.4	103.9	99.7	97.4	101.5	100.467	99.5333	0.99071	0.679224
O00592	PODXL	Podocalyxin OS=Homo sapiens OX=9606 GN=PODXL PE=1 SV=2	6	3	3	3	558	58.6	5.49	97.6	108.2	95.6	103.3	97.1	98.2	100.467	99.5333	0.99071	0.840646
P02743	APCS	Serum amyloid P-component OS=Homo sapiens OX=9606 GN=APCS PE=1 SV=2	33	8	68	8	223	25.4	6.54	103.7	97	100.8	101.6	97.8	99.1	100.5	99.5	0.99005	0.678067
P54108	CRISP3	Cysteine-rich secretory protein 3 OS=Homo sapiens OX=9606 GN=CRISP3 PE=1 SV=1	10	3	19	3	245	27.6	7.8	99	95.8	106.7	90.8	98.8	108.9	100.5	99.5	0.99005	0.878818
P00747	PLG	Plasminogen OS=Homo sapiens OX=9606 GN=PLG PE=1 SV=2	67	55	517	55	810	90.5	7.24	101.7	97.3	102.6	98.5	100.8	99	100.533	99.4333	0.989058	0.570067
P00742	F10	Coagulation factor X OS=Homo sapiens OX=9606 GN=F10 PE=1 SV=2	36	18	39	18	488	54.7	5.94	102.9	96.6	102.2	98.5	93.7	106.1	100.567	99.4333	0.988731	0.797059
Q96PD5	PGLYRP2	N-acetylmuramoyl-L-alanine amidase OS=Homo sapiens OX=9606 GN=PGLYRP2 PE=1 SV=1	35	13	95	13	576	62.2	7.55	98.7	100.8	102.2	95.1	101.8	101.3	100.567	99.4	0.988399	0.650042
P22894	MMP8	Neutrophil collagenase OS=Homo sapiens OX=9606 GN=MMP8 PE=1 SV=1	4	1	1	1	467	53.4	6.87	81.3	139.6	80.8	100.4	91.8	106	100.567	99.4	0.988399	0.95617
O60870	KIN	DNA/RNA-binding protein KIN17 OS=Homo sapiens OX=9606 GN=KIN PE=1 SV=2	3	1	1	1	393	45.3	8.95	100.9	88.8	112.1	110.4	97.7	90.1	100.6	99.4	0.988072	0.899955
P04217	A1BG	Alpha-1B-glycoprotein OS=Homo sapiens OX=9606 GN=A1BG PE=1 SV=4	49	15	224	15	495	54.2	5.86	100.6	105.7	95.6	96.9	105.9	95.4	100.633	99.4	0.987744	0.792579
Q12913	PTPRJ	Receptor-type tyrosine-protein phosphatase eta OS=Homo sapiens OX=9606 GN=PTPRJ PE=1 SV=3	5	5	5	5	1337	145.9	5.58	100.1	100	101.8	95.9	99.9	102.3	100.633	99.3667	0.987413	0.552529
Q8N157	AHI1	Jouberin OS=Homo sapiens OX=9606 GN=AHI1 PE=1 SV=1	1	1	3	1	1196	137	7.12	92.5	108.7	100.7	91.7	90.7	115.6	100.633	99.3333	0.987082	0.89654
P05362	ICAM1	Intercellular adhesion molecule 1 OS=Homo sapiens OX=9606 GN=ICAM1 PE=1 SV=2	17	7	9	7	532	57.8	7.99	100.9	106.1	95.1	95.9	103.1	98.9	100.7	99.3	0.986097	0.731346
Q9Y4D7	PLXND1	Plexin-D1 OS=Homo sapiens OX=9606 GN=PLXND1 PE=1 SV=3	0	1	2	1	1925	211.9	7.15	104.9	87.7	109.6	103.1	99.8	95	100.733	99.3	0.985771	0.849019
P05543	SERPINA7	Thyroxine-binding globulin OS=Homo sapiens OX=9606 GN=SERPINA7 PE=1 SV=2	55	20	98	20	415	46.3	6.3	106.4	98.2	97.5	98.3	95.7	103.8	100.7	99.2667	0.985766	0.719872
Q13421	MSLN	Mesothelin OS=Homo sapiens OX=9606 GN=MSLN PE=1 SV=2	5	3	4	3	630	68.9	6.38	87.8	119.4	95	101.5	100	96.3	100.733	99.2667	0.98544	0.886973
O75093	SLIT1	Slit homolog 1 protein OS=Homo sapiens OX=9606 GN=SLIT1 PE=2 SV=4	1	1	1	1	1534	167.8	6.57	100.5	104.7	97	103.1	97	97.7	100.733	99.2667	0.98544	0.644531
P62942	FKBP1A	Peptidyl-prolyl cis-trans isomerase FKBP1A OS=Homo sapiens OX=9606 GN=FKBP1A PE=1 SV=2	12	1	1	1	108	11.9	8.16	104.7	107.9	89.7	97.7	99.1	100.8	100.767	99.2	0.984453	0.796385
P07339	CTSD	Cathepsin D OS=Homo sapiens OX=9606 GN=CTSD PE=1 SV=1	23	8	8	8	412	44.5	6.54	99.6	106.3	96.4	96.1	96	105.4	100.767	99.1667	0.984122	0.726823
P01033	TIMP1	Metalloproteinase inhibitor 1 OS=Homo sapiens OX=9606 GN=TIMP1 PE=1 SV=1	32	5	9	5	207	23.2	8.1	92.9	108.9	100.7	98.8	99.8	98.8	100.833	99.1333	0.98314	0.732163
Q99972	MYOC	Myocilin OS=Homo sapiens OX=9606 GN=MYOC PE=1 SV=2	9	4	5	4	504	56.9	5.54	94.7	114.4	93.5	106.5	90.4	100.5	100.867	99.1333	0.982816	0.843759
P09871	C1S	Complement C1s subcomponent OS=Homo sapiens OX=9606 GN=C1S PE=1 SV=1	51	29	202	28	688	76.6	4.96	99.1	102.2	101.5	98.1	98.3	100.8	100.933	99.0667	0.981506	0.218172
P01011	SERPINA3	Alpha-1-antichymotrypsin OS=Homo sapiens OX=9606 GN=SERPINA3 PE=1 SV=2	60	24	550	24	423	47.6	5.52	104.1	98.2	100.7	95.8	102.7	98.5	101	99	0.980198	0.490408
Q8WVM7	STAG1	Cohesin subunit SA-1 OS=Homo sapiens OX=9606 GN=STAG1 PE=1 SV=3	1	1	2	1	1258	144.3	5.59	106	96.1	100.9	95	99.5	102.5	101	99	0.980198	0.607585
P02792	FTL	Ferritin light chain OS=Homo sapiens OX=9606 GN=FTL PE=1 SV=2	27	3	4	3	175	20	5.78	97.3	118.6	87.2	89.5	92.6	114.9	101.033	99	0.979875	0.876052
P39059	COL15A1	Collagen alpha-1(XV) chain OS=Homo sapiens OX=9606 GN=COL15A1 PE=1 SV=2	1	1	1	1	1388	141.6	5	93.7	109.6	100.1	90.4	105.1	101.2	101.133	98.9	0.977917	0.743835
P19320	VCAM1	Vascular cell adhesion protein 1 OS=Homo sapiens OX=9606 GN=VCAM1 PE=1 SV=1	36	24	41	24	739	81.2	5.22	97.8	107.1	98.5	101.3	97.4	97.9	101.133	98.8667	0.977587	0.521691
P0C0L4	C4A	Complement C4-A OS=Homo sapiens OX=9606 GN=C4A PE=1 SV=2	63	90	1235	4	1744	192.7	7.08	105	104.5	94	82.4	114.1	100.1	101.167	98.8667	0.977265	0.826799
Q9BXR6	CFHR5	Complement factor H-related protein 5 OS=Homo sapiens OX=9606 GN=CFHR5 PE=1 SV=1	33	16	36	15	569	64.4	7.06	104.4	98.8	100.3	102.7	98.2	95.7	101.167	98.8667	0.977265	0.433592
Q92820	GGH	Gamma-glutamyl hydrolase OS=Homo sapiens OX=9606 GN=GGH PE=1 SV=2	28	9	13	9	318	35.9	7.11	107.5	92.7	103.2	94.8	103.4	98.3	101.133	98.8333	0.977258	0.672729
P09382	LGALS1	Galectin-1 OS=Homo sapiens OX=9606 GN=LGALS1 PE=1 SV=2	6	1	1	1	135	14.7	5.5	96.8	110.8	95.8	101.6	99.7	95.2	101.133	98.8333	0.977258	0.68116
P0DMV8	HSPA1A	Heat shock 70 kDa protein 1A OS=Homo sapiens OX=9606 GN=HSPA1A PE=1 SV=1	5	3	3	1	641	70	5.66	97.7	105.4	100.4	101.6	93.9	101	101.167	98.8333	0.976936	0.524105
A0A0B4J1V0	IGHV3-15	Immunoglobulin heavy variable 3-15 OS=Homo sapiens OX=9606 GN=IGHV3-15 PE=3 SV=1	6	1	1	1	119	12.9	8.62	98.6	99	105.9	96.5	107.2	92.8	101.167	98.8333	0.976936	0.660362
Q9UJJ9	GNPTG	N-acetylglucosamine-1-phosphotransferase subunit gamma OS=Homo sapiens OX=9606 GN=GNPTG PE=1 SV=1	18	3	3	3	305	34	6.95	99.8	97.5	106.3	100.6	96.6	99.2	101.2	98.8	0.976285	0.452086
P15090	FABP4	Fatty acid-binding protein, adipocyte OS=Homo sapiens OX=9606 GN=FABP4 PE=1 SV=3	16	2	2	2	132	14.7	7.14	102.1	106	95.5	100.2	92.1	104	101.2	98.7667	0.975955	0.629047
Q92692	NECTIN2	Nectin-2 OS=Homo sapiens OX=9606 GN=NECTIN2 PE=1 SV=1	2	1	1	1	538	57.7	4.82	80.4	104.9	118.3	110.9	94	91.4	101.2	98.7667	0.975955	0.857039
Q8TER0	SNED1	Sushi, nidogen and EGF-like domain-containing protein 1 OS=Homo sapiens OX=9606 GN=SNED1 PE=2 SV=2	1	2	2	2	1413	152.1	6.98	76.5	150.8	76.5	97.5	108.5	90.3	101.267	98.7667	0.975313	0.926115
Q9Y251	HPSE	Heparanase OS=Homo sapiens OX=9606 GN=HPSE PE=1 SV=2	3	2	2	2	543	61.1	9.28	104.1	102.6	97.1	95.7	102.8	97.7	101.267	98.7333	0.974984	0.445864
P06276	BCHE	Cholinesterase OS=Homo sapiens OX=9606 GN=BCHE PE=1 SV=1	29	17	38	17	602	68.4	7.42	106.6	93.5	103.7	91.2	99.3	105.7	101.267	98.7333	0.974984	0.68369
Q5SQ64	LY6G6F	Lymphocyte antigen 6 complex locus protein G6f OS=Homo sapiens OX=9606 GN=LY6G6F PE=1 SV=2	3	1	2	1	297	32.4	8.56	106.8	106.8	90.2	87.2	86	122.9	101.267	98.7	0.974654	0.856478
Q86TH1	ADAMTSL2	ADAMTS-like protein 2 OS=Homo sapiens OX=9606 GN=ADAMTSL2 PE=1 SV=1	9	5	5	5	951	104.6	6.42	100.1	111.1	92.8	88.2	101.8	106.1	101.333	98.7	0.974013	0.745659
P48740	MASP1	Mannan-binding lectin serine protease 1 OS=Homo sapiens OX=9606 GN=MASP1 PE=1 SV=3	45	27	62	26	699	79.2	5.49	104.1	99.7	100.3	96.2	103.2	96.5	101.367	98.6333	0.973035	0.363536
P07093	SERPINE2	Glia-derived nexin OS=Homo sapiens OX=9606 GN=SERPINE2 PE=1 SV=1	14	5	6	5	398	44	9.29	99.2	103.8	101.2	100.9	97.3	97.6	101.4	98.6	0.972387	0.187164
Q13790	APOF	Apolipoprotein F OS=Homo sapiens OX=9606 GN=APOF PE=1 SV=2	12	3	7	3	326	35.4	5.64	99.1	99.9	105.3	87.7	119.2	88.8	101.433	98.5667	0.971738	0.798424
Q9NZN3	EHD3	EH domain-containing protein 3 OS=Homo sapiens OX=9606 GN=EHD3 PE=1 SV=2	1	1	1	1	535	60.8	6.57	108.9	103.9	91.5	99.7	101.2	94.8	101.433	98.5667	0.971738	0.631029
P13987	CD59	CD59 glycoprotein OS=Homo sapiens OX=9606 GN=CD59 PE=1 SV=1	16	2	2	2	128	14.2	6.48	98.3	111.7	94.4	108.1	94.8	92.8	101.467	98.5667	0.971419	0.704116
P00488	F13A1	Coagulation factor XIII A chain OS=Homo sapiens OX=9606 GN=F13A1 PE=1 SV=4	20	14	24	14	732	83.2	6.09	101	102.7	100.6	106	97.1	92.5	101.433	98.5333	0.97141	0.510028
P05156	CFI	Complement factor I OS=Homo sapiens OX=9606 GN=CFI PE=1 SV=2	41	25	133	25	583	65.7	7.5	102.4	103.4	98.6	96.9	96.1	102.5	101.467	98.5	0.970762	0.299041
Q12907	LMAN2	Vesicular integral-membrane protein VIP36 OS=Homo sapiens OX=9606 GN=LMAN2 PE=1 SV=1	10	3	3	3	356	40.2	6.95	95.2	109	100.3	98.4	103.6	93.5	101.5	98.5	0.970443	0.578893
P00746	CFD	Complement factor D OS=Homo sapiens OX=9606 GN=CFD PE=1 SV=5	56	10	15	10	253	27	7.71	98.2	104.4	102	105.6	95	94.9	101.533	98.5	0.970125	0.488703
Q14315	FLNC	Filamin-C OS=Homo sapiens OX=9606 GN=FLNC PE=1 SV=3	2	3	3	2	2725	290.8	5.97	103.5	104.6	96.7	98	105.1	92.1	101.6	98.4	0.968504	0.516056
Q16394	EXT1	Exostosin-1 OS=Homo sapiens OX=9606 GN=EXT1 PE=1 SV=2	5	4	4	4	746	86.2	9.04	97.9	105.8	101.1	103.6	98.8	92.7	101.6	98.3667	0.968176	0.453692
P33908	MAN1A1	Mannosyl-oligosaccharide 1,2-alpha-mannosidase IA OS=Homo sapiens OX=9606 GN=MAN1A1 PE=1 SV=3	25	17	27	17	653	72.9	6.47	101	110.3	93.5	99.5	95.3	100.3	101.6	98.3667	0.968176	0.560565
Q96S96	PEBP4	Phosphatidylethanolamine-binding protein 4 OS=Homo sapiens OX=9606 GN=PEBP4 PE=1 SV=3	20	5	8	5	227	25.7	6.54	106.3	106.6	92.1	108.7	94.7	91.7	101.667	98.3667	0.967541	0.66602
P02774	GC	Vitamin D-binding protein OS=Homo sapiens OX=9606 GN=GC PE=1 SV=1	85	42	661	42	474	52.9	5.54	99.7	97.8	107.5	99.3	98.8	96.9	101.667	98.3333	0.967213	0.336755
Q9Y5Y7	LYVE1	Lymphatic vessel endothelial hyaluronic acid receptor 1 OS=Homo sapiens OX=9606 GN=LYVE1 PE=1 SV=2	11	5	7	5	322	35.2	8.28	104.4	101.7	99	103.4	102.6	88.9	101.7	98.3	0.966568	0.530478
P35590	TIE1	Tyrosine-protein kinase receptor Tie-1 OS=Homo sapiens OX=9606 GN=TIE1 PE=1 SV=1	4	4	4	4	1138	125	7.03	103.4	106.2	95.5	97.2	97.8	99.9	101.7	98.3	0.966568	0.361939
Q7Z3B1	NEGR1	Neuronal growth regulator 1 OS=Homo sapiens OX=9606 GN=NEGR1 PE=1 SV=3	2	1	1	1	354	38.7	6.21	102.1	113	90	92.8	98.4	103.7	101.7	98.3	0.966568	0.667718
P43652	AFM	Afamin OS=Homo sapiens OX=9606 GN=AFM PE=1 SV=1	66	41	309	41	599	69	5.9	102.3	98.2	104.6	95.5	96.9	102.4	101.7	98.2667	0.966241	0.289945
P05186	ALPL	Alkaline phosphatase, tissue-nonspecific isozyme OS=Homo sapiens OX=9606 GN=ALPL PE=1 SV=4	2	1	1	1	524	57.3	6.67	101	107.7	96.7	101.5	89	104.1	101.8	98.2	0.964637	0.558917
Q02818	NUCB1	Nucleobindin-1 OS=Homo sapiens OX=9606 GN=NUCB1 PE=1 SV=4	5	2	2	2	461	53.8	5.25	98	106.9	100.6	97.5	99.2	97.8	101.833	98.1667	0.963993	0.245073
O75368	SH3BGRL	SH3 domain-binding glutamic acid-rich-like protein OS=Homo sapiens OX=9606 GN=SH3BGRL PE=1 SV=1	17	2	2	2	114	12.8	5.25	101.8	110.1	93.6	101.9	97.9	94.7	101.833	98.1667	0.963993	0.519519
P00450	CP	Ceruloplasmin OS=Homo sapiens OX=9606 GN=CP PE=1 SV=1	74	65	827	65	1065	122.1	5.72	101.8	102.8	101	94.9	102.5	97	101.867	98.1333	0.963351	0.183603
P11226	MBL2	Mannose-binding protein C OS=Homo sapiens OX=9606 GN=MBL2 PE=1 SV=2	49	13	20	13	248	26.1	5.49	96.7	114.3	94.6	85.9	116.3	92.2	101.867	98.1333	0.963351	0.755052
P36955	SERPINF1	Pigment epithelium-derived factor OS=Homo sapiens OX=9606 GN=SERPINF1 PE=1 SV=4	51	19	117	19	418	46.3	6.38	102.1	101.8	101.7	102.5	90.1	101.7	101.867	98.1	0.963024	0.400585
P08697	SERPINF2	Alpha-2-antiplasmin OS=Homo sapiens OX=9606 GN=SERPINF2 PE=1 SV=3	46	21	130	21	491	54.5	6.29	103.1	97.4	105.3	97.4	99.6	97.2	101.933	98.0667	0.962067	0.193444
Q93063	EXT2	Exostosin-2 OS=Homo sapiens OX=9606 GN=EXT2 PE=1 SV=1	6	5	5	5	718	82.2	6.55	96.4	103.9	105.5	98.5	97	98.7	101.933	98.0667	0.962067	0.247188
P01619	IGKV3-20	Immunoglobulin kappa variable 3-20 OS=Homo sapiens OX=9606 GN=IGKV3-20 PE=1 SV=2	8	1	1	1	116	12.5	4.96	85.6	102.9	117.3	92.1	117.8	84.3	101.933	98.0667	0.962067	0.791064
P19022	CDH2	Cadherin-2 OS=Homo sapiens OX=9606 GN=CDH2 PE=1 SV=4	8	6	8	6	906	99.7	4.81	95.7	114.3	95.9	102.3	92.3	99.5	101.967	98.0333	0.961425	0.596496
P26038	MSN	Moesin OS=Homo sapiens OX=9606 GN=MSN PE=1 SV=3	28	16	16	13	577	67.8	6.4	100.8	104.7	100.4	104	97.5	92.6	101.967	98.0333	0.961425	0.33302
P43251	BTD	Biotinidase OS=Homo sapiens OX=9606 GN=BTD PE=1 SV=2	24	12	39	12	543	61.1	6.25	101.4	96.6	108	96.9	97.6	99.6	102	98.0333	0.961111	0.308419
P13671	C6	Complement component C6 OS=Homo sapiens OX=9606 GN=C6 PE=1 SV=3	52	47	227	47	934	104.7	6.76	102	97.2	106.8	99.5	98.7	95.8	102	98	0.960784	0.25203
P10721	KIT	Mast/stem cell growth factor receptor Kit OS=Homo sapiens OX=9606 GN=KIT PE=1 SV=1	5	4	4	4	976	109.8	6.98	108	96.4	101.6	97.6	99.3	97.1	102	98	0.960784	0.307108
O00462	MANBA	Beta-mannosidase OS=Homo sapiens OX=9606 GN=MANBA PE=2 SV=3	1	1	1	1	879	100.8	5.52	98.3	117.9	89.8	92.6	94.2	107.2	102	98	0.960784	0.695899
P07858	CTSB	Cathepsin B OS=Homo sapiens OX=9606 GN=CTSB PE=1 SV=3	7	3	3	3	339	37.8	6.3	101.7	107.6	96.7	111.5	90.5	92	102	98	0.960784	0.62032
P14780	MMP9	Matrix metalloproteinase-9 OS=Homo sapiens OX=9606 GN=MMP9 PE=1 SV=3	26	15	22	15	707	78.4	6.06	99.8	98.2	108.3	100.5	89.2	104.1	102.1	97.9333	0.95919	0.489
Q9Y490	TLN1	Talin-1 OS=Homo sapiens OX=9606 GN=TLN1 PE=1 SV=3	6	14	14	14	2541	269.6	6.07	102.7	109.4	94.1	101.3	90.6	101.8	102.067	97.9	0.959177	0.508118
P05160	F13B	Coagulation factor XIII B chain OS=Homo sapiens OX=9606 GN=F13B PE=1 SV=3	62	32	99	32	661	75.5	6.39	100.9	102.8	102.7	105.7	92.6	95.4	102.133	97.9	0.958551	0.352829
Q4KMG0	CDON	Cell adhesion molecule-related/down-regulated by oncogenes OS=Homo sapiens OX=9606 GN=CDON PE=1 SV=2	1	1	1	1	1287	139.1	6.51	91.8	112.3	102.3	94.3	98.8	100.6	102.133	97.9	0.958551	0.532724
P05155	SERPING1	Plasma protease C1 inhibitor OS=Homo sapiens OX=9606 GN=SERPING1 PE=1 SV=2	38	20	219	20	500	55.1	6.55	106.2	101.3	99	94.7	99.3	99.6	102.167	97.8667	0.957912	0.17998
P07911	UMOD	Uromodulin OS=Homo sapiens OX=9606 GN=UMOD PE=1 SV=1	6	4	4	4	640	69.7	5.24	97	113	96.5	98.1	93.6	101.8	102.167	97.8333	0.957586	0.504389
Q8N5G2	MACO1	Macoilin OS=Homo sapiens OX=9606 GN=MACO1 PE=1 SV=1	1	1	1	1	664	76.1	9.07	96.8	108.7	101.1	103.4	85.6	104.3	102.2	97.7667	0.956621	0.561596
Q92859	NEO1	Neogenin OS=Homo sapiens OX=9606 GN=NEO1 PE=1 SV=2	4	5	5	5	1461	159.9	6.54	102.2	107.3	97.3	99.8	99.6	93.9	102.267	97.7667	0.955997	0.26502
O43852	CALU	Calumenin OS=Homo sapiens OX=9606 GN=CALU PE=1 SV=2	9	3	4	3	315	37.1	4.64	96.1	103.4	107.3	93.6	101.4	98.2	102.267	97.7333	0.955671	0.319055
P24043	LAMA2	Laminin subunit alpha-2 OS=Homo sapiens OX=9606 GN=LAMA2 PE=1 SV=4	0	1	1	1	3122	343.7	6.4	101.4	116.2	89.3	89.2	89.6	114.3	102.3	97.7	0.955034	0.706629
Q9HDC9	APMAP	Adipocyte plasma membrane-associated protein OS=Homo sapiens OX=9606 GN=APMAP PE=1 SV=2	4	1	1	1	416	46.5	6.16	96.8	115.7	94.7	93.4	88.1	111.4	102.4	97.6333	0.953451	0.649254
O75083	WDR1	WD repeat-containing protein 1 OS=Homo sapiens OX=9606 GN=WDR1 PE=1 SV=4	3	2	2	2	606	66.2	6.65	100.8	110.2	96.1	109.7	88.1	95	102.367	97.6	0.953435	0.564525
P00734	F2	Prothrombin OS=Homo sapiens OX=9606 GN=F2 PE=1 SV=2	59	36	398	36	622	70	5.9	104.8	102.4	100	97.1	98.7	96.9	102.4	97.5667	0.952799	0.0320908
Q9UK55	SERPINA10	Protein Z-dependent protease inhibitor OS=Homo sapiens OX=9606 GN=SERPINA10 PE=1 SV=1	35	16	53	16	444	50.7	8.27	100.6	103.6	103.1	88.5	100.9	103.2	102.433	97.5333	0.952164	0.352223
P09960	LTA4H	Leukotriene A-4 hydrolase OS=Homo sapiens OX=9606 GN=LTA4H PE=1 SV=2	16	9	10	9	611	69.2	6.18	100.4	111.8	95.1	104.6	94.1	93.9	102.433	97.5333	0.952164	0.464321
P01024	C3	Complement C3 OS=Homo sapiens OX=9606 GN=C3 PE=1 SV=2	62	89	354	89	1663	187	6.4	96.8	106.5	104.1	105.2	93.2	94.2	102.467	97.5333	0.951854	0.364415
P98160	HSPG2	Basement membrane-specific heparan sulfate proteoglycan core protein OS=Homo sapiens OX=9606 GN=HSPG2 PE=1 SV=4	10	31	35	31	4391	468.5	6.51	101.7	107.8	97.9	99.3	97.8	95.5	102.467	97.5333	0.951854	0.185373
P17174	GOT1	Aspartate aminotransferase, cytoplasmic OS=Homo sapiens OX=9606 GN=GOT1 PE=1 SV=3	2	1	1	1	413	46.2	7.01	108.7	106.9	92.1	94	91.9	106.3	102.567	97.4	0.949626	0.496534
P32004	L1CAM	Neural cell adhesion molecule L1 OS=Homo sapiens OX=9606 GN=L1CAM PE=1 SV=2	1	1	1	1	1257	139.9	6.24	101.3	106.9	99.6	95.2	97.5	99.5	102.6	97.4	0.949318	0.109142
O75874	IDH1	Isocitrate dehydrogenase [NADP] cytoplasmic OS=Homo sapiens OX=9606 GN=IDH1 PE=1 SV=2	7	3	3	3	414	46.6	7.01	98.9	104.1	104.9	99.1	91.5	101.6	102.633	97.4	0.949009	0.216787
P24387	CRHBP	Corticotropin-releasing factor-binding protein OS=Homo sapiens OX=9606 GN=CRHBP PE=1 SV=2	13	3	3	3	322	36.1	6.52	105.1	107.9	94.9	97	92.3	102.8	102.633	97.3667	0.948685	0.35011
Q8TDY8	IGDCC4	Immunoglobulin superfamily DCC subclass member 4 OS=Homo sapiens OX=9606 GN=IGDCC4 PE=1 SV=1	1	1	1	1	1250	134.1	6.2	101.2	109.8	96.9	94.6	101.4	96.1	102.633	97.3667	0.948685	0.289469
P29622	SERPINA4	Kallistatin OS=Homo sapiens OX=9606 GN=SERPINA4 PE=1 SV=3	52	20	142	20	427	48.5	7.75	100.9	103.1	103.9	90.7	101.8	99.5	102.633	97.3333	0.94836	0.204453
Q86WI1	PKHD1L1	Fibrocystin-L OS=Homo sapiens OX=9606 GN=PKHD1L1 PE=2 SV=2	1	4	4	4	4243	465.4	6.11	89.9	118.7	99.5	90.2	97.8	103.9	102.7	97.3	0.94742	0.594446
Q9UHL4	DPP7	Dipeptidyl peptidase 2 OS=Homo sapiens OX=9606 GN=DPP7 PE=1 SV=3	2	1	1	1	492	54.3	6.32	99.5	105	103.8	83	97.9	110.8	102.767	97.2333	0.946156	0.536977
P00748	F12	Coagulation factor XII OS=Homo sapiens OX=9606 GN=F12 PE=1 SV=3	37	22	83	22	615	67.7	7.74	99.3	104	105.1	97	107.8	86.8	102.8	97.2	0.945525	0.425533
P25789	PSMA4	Proteasome subunit alpha type-4 OS=Homo sapiens OX=9606 GN=PSMA4 PE=1 SV=1	10	3	4	3	261	29.5	7.72	110.2	104.6	93.6	101.8	92.4	97.4	102.8	97.2	0.945525	0.372436
P13591	NCAM1	Neural cell adhesion molecule 1 OS=Homo sapiens OX=9606 GN=NCAM1 PE=1 SV=3	18	12	19	12	858	94.5	4.87	103.9	104.2	100.4	96.4	105	90.2	102.833	97.2	0.945219	0.275268
P01137	TGFB1	Transforming growth factor beta-1 OS=Homo sapiens OX=9606 GN=TGFB1 PE=1 SV=2	4	2	2	2	390	44.3	8.53	96.5	97.3	114.7	93.3	101.2	97.1	102.833	97.2	0.945219	0.425854
P54802	NAGLU	Alpha-N-acetylglucosaminidase OS=Homo sapiens OX=9606 GN=NAGLU PE=1 SV=2	14	7	8	7	743	82.2	6.65	106.3	105.1	97	98.2	96.8	96.5	102.8	97.1667	0.945201	0.130462
P28827	PTPRM	Receptor-type tyrosine-protein phosphatase mu OS=Homo sapiens OX=9606 GN=PTPRM PE=1 SV=2	2	2	2	2	1452	163.6	6.65	100.6	110.6	97.3	92.4	97.3	101.8	102.833	97.1667	0.944895	0.30604
P07602	PSAP	Prosaposin OS=Homo sapiens OX=9606 GN=PSAP PE=1 SV=2	8	4	4	4	524	58.1	5.17	108	102.3	98.3	93.2	92.7	105.4	102.867	97.1	0.94394	0.314384
P18669	PGAM1	Phosphoglycerate mutase 1 OS=Homo sapiens OX=9606 GN=PGAM1 PE=1 SV=2	6	1	1	1	254	28.8	7.18	109.4	107.7	91.5	99.8	103.9	87.6	102.867	97.1	0.94394	0.485765
Q96P63	SERPINB12	Serpin B12 OS=Homo sapiens OX=9606 GN=SERPINB12 PE=1 SV=1	2	1	1	1	405	46.2	5.53	102.9	110.3	95.5	93.9	93.2	104.2	102.9	97.1	0.943635	0.355649
P15169	CPN1	Carboxypeptidase N catalytic chain OS=Homo sapiens OX=9606 GN=CPN1 PE=1 SV=1	40	16	39	16	458	52.3	7.34	105.9	100.4	102.4	97.9	97	96.4	102.9	97.1	0.943635	0.0252879
Q68CJ9	CREB3L3	Cyclic AMP-responsive element-binding protein 3-like protein 3 OS=Homo sapiens OX=9606 GN=CREB3L3 PE=1 SV=2	2	1	1	1	461	49	5.15	99.7	112.6	96.4	100.6	93.4	97.3	102.9	97.1	0.943635	0.340313
P10643	C7	Complement component C7 OS=Homo sapiens OX=9606 GN=C7 PE=1 SV=2	65	44	211	43	843	93.5	6.48	103.8	101.5	103.4	98.1	95.3	97.9	102.9	97.1	0.943635	0.00720759
P49908	SELENOP	Selenoprotein P OS=Homo sapiens OX=9606 GN=SELENOP PE=1 SV=3	8	3	14	3	381	43.2	7.87	107.9	103.3	97.6	99.5	93.6	98.2	102.933	97.1	0.943329	0.16855
P05534	HLA-A	HLA class I histocompatibility antigen, A-24 alpha chain OS=Homo sapiens OX=9606 GN=HLA-A PE=1 SV=2	12	3	3	1	365	40.7	6.34	99.3	108	101.5	87.4	98.4	105.5	102.933	97.1	0.943329	0.377136
O00187	MASP2	Mannan-binding lectin serine protease 2 OS=Homo sapiens OX=9606 GN=MASP2 PE=1 SV=4	27	15	22	15	686	75.7	5.63	101.1	112.8	94.9	88.9	102.8	99.5	102.933	97.0667	0.943005	0.43176
Q86YW5	TREML1	Trem-like transcript 1 protein OS=Homo sapiens OX=9606 GN=TREML1 PE=1 SV=2	13	3	6	3	311	32.7	6.05	108.3	100	100.6	86.7	93.9	110.5	102.967	97.0333	0.942376	0.475146
P01911	HLA-DRB1	HLA class II histocompatibility antigen, DRB1-15 beta chain OS=Homo sapiens OX=9606 GN=HLA-DRB1 PE=1 SV=2	3	1	1	1	266	29.9	7.74	105.7	106.5	96.7	84.9	101.1	105.1	102.967	97.0333	0.942376	0.440087
Q9UKU9	ANGPTL2	Angiopoietin-related protein 2 OS=Homo sapiens OX=9606 GN=ANGPTL2 PE=1 SV=1	2	1	1	1	493	57.1	7.53	92	124.4	92.6	94.8	99.3	96.9	103	97	0.941748	0.607481
P16070	CD44	CD44 antigen OS=Homo sapiens OX=9606 GN=CD44 PE=1 SV=3	5	4	7	4	742	81.5	5.33	104.9	104.7	99.4	100.5	97	93.4	103	96.9667	0.941424	0.091497
P23471	PTPRZ1	Receptor-type tyrosine-protein phosphatase zeta OS=Homo sapiens OX=9606 GN=PTPRZ1 PE=1 SV=4	2	4	4	4	2315	254.4	4.88	106.6	107	95.6	89.3	96.5	105	103.067	96.9333	0.940492	0.35558
Q14126	DSG2	Desmoglein-2 OS=Homo sapiens OX=9606 GN=DSG2 PE=1 SV=2	16	14	16	14	1118	122.2	5.24	102.8	102.6	103.8	100.8	92.9	97.1	103.067	96.9333	0.940492	0.0568171
P05067	APP	Amyloid-beta A4 protein OS=Homo sapiens OX=9606 GN=APP PE=1 SV=3	22	13	18	13	770	86.9	4.82	102.9	104.4	102	97.3	98.8	94.6	103.1	96.9	0.939864	0.0118373
Q9NZK5	ADA2	Adenosine deaminase 2 OS=Homo sapiens OX=9606 GN=ADA2 PE=1 SV=2	21	10	11	10	511	58.9	7.91	103.5	106.8	99.3	101.4	95.7	93.4	103.2	96.8333	0.938307	0.119128
Q04446	GBE1	1,4-alpha-glucan-branching enzyme OS=Homo sapiens OX=9606 GN=GBE1 PE=1 SV=3	3	2	2	2	702	80.4	6.32	100.4	105.9	103.3	79.3	113.4	97.7	103.2	96.8	0.937984	0.556288
Q9UNW1	MINPP1	Multiple inositol polyphosphate phosphatase 1 OS=Homo sapiens OX=9606 GN=MINPP1 PE=1 SV=1	15	6	10	6	487	55	7.81	110.1	97	102.6	91.3	101.8	97.2	103.233	96.7667	0.937359	0.254245
P05164	MPO	Myeloperoxidase OS=Homo sapiens OX=9606 GN=MPO PE=1 SV=1	15	9	13	9	745	83.8	8.97	96.6	109.8	103.3	92.5	93.7	104.1	103.233	96.7667	0.937359	0.289398
Q92823	NRCAM	Neuronal cell adhesion molecule OS=Homo sapiens OX=9606 GN=NRCAM PE=1 SV=3	2	2	2	2	1304	143.8	5.66	98.7	111	100	90.3	88.1	111.9	103.233	96.7667	0.937359	0.490927
O00391	QSOX1	Sulfhydryl oxidase 1 OS=Homo sapiens OX=9606 GN=QSOX1 PE=1 SV=3	35	28	46	28	747	82.5	8.92	103.1	106.1	100.6	97.9	98	94.3	103.267	96.7333	0.936733	0.0309917
Q9NZ08	ERAP1	Endoplasmic reticulum aminopeptidase 1 OS=Homo sapiens OX=9606 GN=ERAP1 PE=1 SV=3	5	4	4	4	941	107.2	6.46	105.5	101.5	102.8	104.7	95.1	90.4	103.267	96.7333	0.936733	0.209209
P07357	C8A	Complement component C8 alpha chain OS=Homo sapiens OX=9606 GN=C8A PE=1 SV=2	60	27	184	27	584	65.1	6.47	106.6	100.8	102.5	95.3	96.8	97.8	103.3	96.6333	0.935463	0.0234173
P12109	COL6A1	Collagen alpha-1(VI) chain OS=Homo sapiens OX=9606 GN=COL6A1 PE=1 SV=3	10	9	9	9	1028	108.5	5.43	98.2	109.9	102.1	101.5	92.4	95.9	103.4	96.6	0.934236	0.192389
Q99497	PARK7	Protein/nucleic acid deglycase DJ-1 OS=Homo sapiens OX=9606 GN=PARK7 PE=1 SV=2	30	3	3	3	189	19.9	6.79	107.3	102.4	100.6	98.4	96.9	94.5	103.433	96.6	0.933935	0.0411919
P07237	P4HB	Protein disulfide-isomerase OS=Homo sapiens OX=9606 GN=P4HB PE=1 SV=3	9	5	5	5	508	57.1	4.87	101.9	105.3	103.1	96.6	94.8	98.3	103.433	96.5667	0.933613	0.00839583
O15031	PLXNB2	Plexin-B2 OS=Homo sapiens OX=9606 GN=PLXNB2 PE=1 SV=3	4	5	6	5	1838	205	6.24	101.5	114.2	94.7	97.6	94.8	97.3	103.467	96.5667	0.933312	0.298736
P16109	SELP	P-selectin OS=Homo sapiens OX=9606 GN=SELP PE=1 SV=3	2	2	2	2	830	90.8	6.6	104.8	105.2	100.4	94.5	95.5	99.6	103.467	96.5333	0.93299	0.0340209
P08581	MET	Hepatocyte growth factor receptor OS=Homo sapiens OX=9606 GN=MET PE=1 SV=4	2	2	2	2	1390	155.4	7.33	101.4	104.4	104.6	86.1	97.9	105.6	103.467	96.5333	0.93299	0.295367
Q7M4L6	SHF	SH2 domain-containing adapter protein F OS=Homo sapiens OX=9606 GN=SHF PE=1 SV=2	2	1	2	1	423	46.7	6.42	116.5	97.2	96.8	92.3	95.5	101.8	103.5	96.5333	0.932689	0.380506
P55285	CDH6	Cadherin-6 OS=Homo sapiens OX=9606 GN=CDH6 PE=1 SV=1	4	3	3	3	790	88.3	4.93	102.1	104.3	104	98.2	97.7	93.6	103.467	96.5	0.932668	0.012424
P04004	VTN	Vitronectin OS=Homo sapiens OX=9606 GN=VTN PE=1 SV=1	45	16	242	16	478	54.3	5.8	100.9	108.1	101.6	94.6	92.7	102.1	103.533	96.4667	0.931745	0.126673
Q6P179	ERAP2	Endoplasmic reticulum aminopeptidase 2 OS=Homo sapiens OX=9606 GN=ERAP2 PE=1 SV=2	1	1	2	1	960	110.4	6.71	83.9	124.3	102.5	104.3	93.3	91.7	103.567	96.4333	0.931123	0.593861
Q6GTS8	PM20D1	N-fatty-acyl-amino acid synthase/hydrolase PM20D1 OS=Homo sapiens OX=9606 GN=PM20D1 PE=2 SV=3	5	2	2	2	502	55.7	6.67	105.6	115.7	89.4	101.9	92.2	95.2	103.567	96.4333	0.931123	0.432347
Q8NBJ4	GOLM1	Golgi membrane protein 1 OS=Homo sapiens OX=9606 GN=GOLM1 PE=1 SV=1	16	6	6	6	401	45.3	4.97	109.6	105	96.2	100.3	93.2	95.7	103.6	96.4	0.930502	0.180752
P22891	PROZ	Vitamin K-dependent protein Z OS=Homo sapiens OX=9606 GN=PROZ PE=1 SV=2	29	10	20	10	400	44.7	5.97	102.3	102.8	105.8	83.9	101.4	103.9	103.633	96.4	0.930203	0.320623
Q9BTY2	FUCA2	Plasma alpha-L-fucosidase OS=Homo sapiens OX=9606 GN=FUCA2 PE=1 SV=2	14	6	8	6	467	54	6.25	107.2	101.6	102	97.7	94.6	96.8	103.6	96.3667	0.93018	0.023338
Q14118	DAG1	Dystroglycan OS=Homo sapiens OX=9606 GN=DAG1 PE=1 SV=2	4	3	3	3	895	97.4	8.56	99	111.1	100.8	101.8	90.5	96.8	103.633	96.3667	0.929881	0.219005
P11279	LAMP1	Lysosome-associated membrane glycoprotein 1 OS=Homo sapiens OX=9606 GN=LAMP1 PE=1 SV=3	4	2	2	2	417	44.9	8.75	102.1	113.1	95.8	85.7	86.1	117.2	103.667	96.3333	0.92926	0.561407
Q13822	ENPP2	Ectonucleotide pyrophosphatase/phosphodiesterase family member 2 OS=Homo sapiens OX=9606 GN=ENPP2 PE=1 SV=3	15	12	13	12	863	98.9	7.37	104.3	104.9	101.9	88.7	92.6	107.7	103.7	96.3333	0.928962	0.277517
P13611	VCAN	Versican core protein OS=Homo sapiens OX=9606 GN=VCAN PE=1 SV=3	1	2	3	2	3396	372.6	4.51	102.1	104.1	104.9	95.8	97.7	95.5	103.7	96.3333	0.928962	0.00242057
P14625	HSP90B1	Endoplasmin OS=Homo sapiens OX=9606 GN=HSP90B1 PE=1 SV=1	22	18	20	18	803	92.4	4.84	103	107.4	100.8	102.6	95.2	90.9	103.733	96.2333	0.927699	0.128929
O00533	CHL1	Neural cell adhesion molecule L1-like protein OS=Homo sapiens OX=9606 GN=CHL1 PE=1 SV=4	21	18	22	18	1208	135	5.76	107.7	105.7	97.8	95.5	101.6	91.6	103.733	96.2333	0.927699	0.14836
P12821	ACE	Angiotensin-converting enzyme OS=Homo sapiens OX=9606 GN=ACE PE=1 SV=1	10	11	12	11	1306	149.6	6.39	104.6	102.4	104.3	100.3	98.3	90.1	103.767	96.2333	0.927401	0.0778864
P62736	ACTA2	Actin, aortic smooth muscle OS=Homo sapiens OX=9606 GN=ACTA2 PE=1 SV=1	25	8	18	1	377	42	5.39	109.2	98.1	104.1	112.7	88.5	87.4	103.8	96.2	0.926782	0.439242
Q13508	ART3	Ecto-ADP-ribosyltransferase 3 OS=Homo sapiens OX=9606 GN=ART3 PE=1 SV=2	20	7	9	7	389	43.9	6.06	106.1	102.2	103.2	99.5	96.1	93	103.833	96.2	0.926485	0.0260183
Q15223	NECTIN1	Nectin-1 OS=Homo sapiens OX=9606 GN=NECTIN1 PE=1 SV=3	4	2	2	2	517	57.1	6.1	105.2	103.6	102.7	95	94.9	98.6	103.833	96.1667	0.926164	0.00569148
P55145	MANF	Mesencephalic astrocyte-derived neurotrophic factor OS=Homo sapiens OX=9606 GN=MANF PE=1 SV=3	8	1	1	1	182	20.7	8.69	105.2	107.5	98.9	91.7	90.4	106.3	103.867	96.1333	0.925546	0.246986
Q15485	FCN2	Ficolin-2 OS=Homo sapiens OX=9606 GN=FCN2 PE=1 SV=2	17	5	10	4	313	34	6.77	101.6	108.2	101.9	93.2	98.5	96.7	103.9	96.1333	0.925249	0.0430338
P11717	IGF2R	Cation-independent mannose-6-phosphate receptor OS=Homo sapiens OX=9606 GN=IGF2R PE=1 SV=3	9	20	22	20	2491	274.2	5.94	100.6	109.5	101.5	98.5	94.2	95.6	103.867	96.1	0.925225	0.0663329
Q15582	TGFBI	Transforming growth factor-beta-induced protein ig-h3 OS=Homo sapiens OX=9606 GN=TGFBI PE=1 SV=1	33	17	23	17	683	74.6	7.71	107	102.8	102.1	99	98.5	90.7	103.967	96.0667	0.924014	0.0629877
Q14766	LTBP1	Latent-transforming growth factor beta-binding protein 1 OS=Homo sapiens OX=9606 GN=LTBP1 PE=1 SV=4	9	11	12	11	1721	186.7	5.96	99.4	105.6	106.9	95.8	97.1	95.2	103.967	96.0333	0.923693	0.0290511
P02766	TTR	Transthyretin OS=Homo sapiens OX=9606 GN=TTR PE=1 SV=1	24	3	6	3	147	15.9	5.76	97.7	100	114.3	95.9	98.1	94	104	96	0.923077	0.207496
P23528	CFL1	Cofilin-1 OS=Homo sapiens OX=9606 GN=CFL1 PE=1 SV=3	44	6	6	6	166	18.5	8.09	112	102.8	97.3	98.7	89.6	99.6	104.033	95.9667	0.922461	0.205879
Q96RD9	FCRL5	Fc receptor-like protein 5 OS=Homo sapiens OX=9606 GN=FCRL5 PE=1 SV=3	6	4	4	4	977	106.4	7.14	107	109.5	95.6	94.1	103.5	90.3	104.033	95.9667	0.922461	0.236961
O43505	B4GAT1	Beta-1,4-glucuronyltransferase 1 OS=Homo sapiens OX=9606 GN=B4GAT1 PE=1 SV=1	8	3	4	3	415	47.1	7.2	92.7	100.1	119.3	127.3	81.2	79.4	104.033	95.9667	0.922461	0.669914
Q9Y4L1	HYOU1	Hypoxia up-regulated protein 1 OS=Homo sapiens OX=9606 GN=HYOU1 PE=1 SV=1	6	4	7	4	999	111.3	5.22	96.8	111.1	104.3	100.7	95.9	91.2	104.067	95.9333	0.921845	0.176213
P63104	YWHAZ	14-3-3 protein zeta/delta OS=Homo sapiens OX=9606 GN=YWHAZ PE=1 SV=1	23	6	7	3	245	27.7	4.79	101.3	106.5	104.4	116.5	86.8	84.5	104.067	95.9333	0.921845	0.478473
P45877	PPIC	Peptidyl-prolyl cis-trans isomerase C OS=Homo sapiens OX=9606 GN=PPIC PE=1 SV=1	6	1	1	1	212	22.7	8.4	99.4	118.9	94	104.5	87.3	96	104.1	95.9333	0.92155	0.417723
P07358	C8B	Complement component C8 beta chain OS=Homo sapiens OX=9606 GN=C8B PE=1 SV=3	65	28	114	28	591	67	8.13	106.1	106.2	100.1	93.5	96.9	97.1	104.133	95.8333	0.920294	0.0235619
P04179	SOD2	Superoxide dismutase [Mn], mitochondrial OS=Homo sapiens OX=9606 GN=SOD2 PE=1 SV=3	16	4	5	4	222	24.7	8.25	108.6	95.7	108.3	92	109.1	86.2	104.2	95.7667	0.919066	0.355638
P12830	CDH1	Cadherin-1 OS=Homo sapiens OX=9606 GN=CDH1 PE=1 SV=3	13	10	16	10	882	97.4	4.73	104.3	114.7	93.8	101.5	89	96.8	104.267	95.7667	0.918478	0.294328
Q16663	CCL15	C-C motif chemokine 15 OS=Homo sapiens OX=9606 GN=CCL15 PE=1 SV=2	17	1	1	1	113	12.2	8.18	95.2	116	101.6	98.1	97.3	91.8	104.267	95.7333	0.918159	0.257118
Q9NY15	STAB1	Stabilin-1 OS=Homo sapiens OX=9606 GN=STAB1 PE=1 SV=3	1	1	1	1	2570	275.3	6.49	89.6	119	104.2	86.5	89.9	110.8	104.267	95.7333	0.918159	0.495415
Q9Y646	CPQ	Carboxypeptidase Q OS=Homo sapiens OX=9606 GN=CPQ PE=1 SV=1	15	5	5	5	472	51.9	6.18	104.6	115.3	93.4	89.1	98	99.6	104.433	95.5667	0.915097	0.280771
P53634	CTSC	Dipeptidyl peptidase 1 OS=Homo sapiens OX=9606 GN=CTSC PE=1 SV=2	11	3	3	3	463	51.8	6.99	105.8	105.3	102.3	92.1	93.5	101	104.467	95.5333	0.914486	0.0396871
Q8WZA1	POMGNT1	Protein O-linked-mannose beta-1,2-N-acetylglucosaminyltransferase 1 OS=Homo sapiens OX=9606 GN=POMGNT1 PE=1 SV=2	2	1	1	1	660	75.2	6.83	100.9	122.2	90.5	86.6	86.8	113.1	104.533	95.5	0.913584	0.520063
Q92520	FAM3C	Protein FAM3C OS=Homo sapiens OX=9606 GN=FAM3C PE=1 SV=1	26	5	5	5	227	24.7	8.29	98.7	115.1	99.8	96.3	92.8	97.3	104.533	95.4667	0.913265	0.172498
P06727	APOA4	Apolipoprotein A-IV OS=Homo sapiens OX=9606 GN=APOA4 PE=1 SV=3	85	38	276	38	396	45.4	5.38	103.7	105.2	104.8	92.3	85.5	108.6	104.567	95.4667	0.912974	0.255823
Q13740	ALCAM	CD166 antigen OS=Homo sapiens OX=9606 GN=ALCAM PE=1 SV=2	16	6	6	6	583	65.1	6.25	87.6	134.6	91.5	96.2	92.3	97.8	104.567	95.4333	0.912655	0.579045
O00151	PDLIM1	PDZ and LIM domain protein 1 OS=Homo sapiens OX=9606 GN=PDLIM1 PE=1 SV=4	7	2	2	2	329	36	7.02	103.8	117.2	92.9	101.7	89.6	94.8	104.633	95.3667	0.911437	0.303352
P25815	S100P	Protein S100-P OS=Homo sapiens OX=9606 GN=S100P PE=1 SV=2	7	1	1	1	95	10.4	4.88	103	85.5	125.5	96.8	93.3	96	104.667	95.3667	0.911146	0.46854
P01019	AGT	Angiotensinogen OS=Homo sapiens OX=9606 GN=AGT PE=1 SV=1	39	15	104	15	485	53.1	6.32	108.4	102.5	103	96.2	94.8	95	104.633	95.3333	0.911118	0.00866827
P05090	APOD	Apolipoprotein D OS=Homo sapiens OX=9606 GN=APOD PE=1 SV=1	26	5	19	5	189	21.3	5.15	101.3	100.6	112.2	94.7	91.3	99.8	104.7	95.2667	0.909901	0.10381
Q9NZP8	C1RL	Complement C1r subcomponent-like protein OS=Homo sapiens OX=9606 GN=C1RL PE=1 SV=2	27	11	30	9	487	53.5	7.2	112.9	101.6	99.8	94.8	99.8	91.3	104.767	95.3	0.90964	0.118989
P06865	HEXA	Beta-hexosaminidase subunit alpha OS=Homo sapiens OX=9606 GN=HEXA PE=1 SV=2	2	1	1	1	529	60.7	5.16	109.4	101.8	103	92.6	96.3	96.9	104.733	95.2667	0.909612	0.0252013
P11940	PABPC1	Polyadenylate-binding protein 1 OS=Homo sapiens OX=9606 GN=PABPC1 PE=1 SV=2	2	1	1	1	636	70.6	9.5	74.6	162.1	77.7	78.2	106.9	100.5	104.8	95.2	0.908397	0.764646
P07942	LAMB1	Laminin subunit beta-1 OS=Homo sapiens OX=9606 GN=LAMB1 PE=1 SV=2	4	7	7	7	1786	197.9	4.94	103.2	108.8	102.4	93.3	98	94.2	104.8	95.1667	0.908079	0.0176671
Q76LX8	ADAMTS13	A disintegrin and metalloproteinase with thrombospondin motifs 13 OS=Homo sapiens OX=9606 GN=ADAMTS13 PE=1 SV=1	15	18	24	18	1427	153.5	7.17	103.3	109.9	101.4	96.2	97.6	91.7	104.867	95.1667	0.907502	0.0362844
Q9H4A9	DPEP2	Dipeptidase 2 OS=Homo sapiens OX=9606 GN=DPEP2 PE=1 SV=3	15	6	7	6	486	53.3	6.54	106.1	103.9	104.6	99.1	90.9	95.5	104.867	95.1667	0.907502	0.0169187
P62328	TMSB4X	Thymosin beta-4 OS=Homo sapiens OX=9606 GN=TMSB4X PE=1 SV=2	77	4	4	4	44	5.1	5.06	121.9	106.9	85.8	124.2	71.9	89.3	104.867	95.1333	0.907184	0.628477
Q9HBW9	ADGRL4	Adhesion G protein-coupled receptor L4 OS=Homo sapiens OX=9606 GN=ADGRL4 PE=1 SV=3	3	2	2	2	690	77.8	7.61	103.1	101.8	109.7	99.9	97.1	88.4	104.867	95.1333	0.907184	0.0832908
P02775	PPBP	Platelet basic protein OS=Homo sapiens OX=9606 GN=PPBP PE=1 SV=3	54	10	65	10	128	13.9	8.79	101.3	105.7	107.6	95.5	97.9	92	104.867	95.1333	0.907184	0.0184159
P01008	SERPINC1	Antithrombin-III OS=Homo sapiens OX=9606 GN=SERPINC1 PE=1 SV=1	64	32	551	32	464	52.6	6.71	106.8	103	105.1	92.7	97.1	95.4	104.967	95.0667	0.905684	0.00421855
P14543	NID1	Nidogen-1 OS=Homo sapiens OX=9606 GN=NID1 PE=1 SV=3	14	16	18	16	1247	136.3	5.29	103.6	106.7	104.9	92.5	99.5	92.8	105.067	94.9333	0.903553	0.0145294
P43121	MCAM	Cell surface glycoprotein MUC18 OS=Homo sapiens OX=9606 GN=MCAM PE=1 SV=2	16	10	11	10	646	71.6	5.76	104.9	106.6	103.8	93.6	96.4	94.7	105.1	94.9	0.90295	0.0008979
P54764	EPHA4	Ephrin type-A receptor 4 OS=Homo sapiens OX=9606 GN=EPHA4 PE=1 SV=1	1	1	1	1	986	109.8	6.61	110.1	99.4	105.8	104.6	84.4	95.7	105.1	94.9	0.90295	0.198228
P22352	GPX3	Glutathione peroxidase 3 OS=Homo sapiens OX=9606 GN=GPX3 PE=1 SV=2	38	8	45	8	226	25.5	8.13	102.8	109.5	103.1	91.7	100.3	92.6	105.133	94.8667	0.902346	0.0425302
P01009	SERPINA1	Alpha-1-antitrypsin OS=Homo sapiens OX=9606 GN=SERPINA1 PE=1 SV=3	20	8	10	8	418	46.7	5.59	102.8	103.5	109.1	96	94.3	94.3	105.133	94.8667	0.902346	0.00774139
P05121	SERPINE1	Plasminogen activator inhibitor 1 OS=Homo sapiens OX=9606 GN=SERPINE1 PE=1 SV=1	31	9	10	9	402	45	7.2	107.8	100.5	107.1	92.1	97.9	94.5	105.133	94.8333	0.902029	0.0229943
P51884	LUM	Lumican OS=Homo sapiens OX=9606 GN=LUM PE=1 SV=2	43	12	104	12	338	38.4	6.61	107.9	105.7	101.9	96.3	93.7	94.5	105.167	94.8333	0.901743	0.00569342
P22792	CPN2	Carboxypeptidase N subunit 2 OS=Homo sapiens OX=9606 GN=CPN2 PE=1 SV=3	32	15	76	15	545	60.5	5.99	103.6	109.5	102.4	91.8	95.1	97.6	105.167	94.8333	0.901743	0.0201288
P78417	GSTO1	Glutathione S-transferase omega-1 OS=Homo sapiens OX=9606 GN=GSTO1 PE=1 SV=2	11	3	3	3	241	27.5	6.6	105	113.9	96.6	96.1	98	90.4	105.167	94.8333	0.901743	0.133047
P31146	CORO1A	Coronin-1A OS=Homo sapiens OX=9606 GN=CORO1A PE=1 SV=4	15	6	6	6	461	51	6.68	104.4	106.8	104.4	99.9	89.8	94.6	105.2	94.7667	0.900824	0.0260646
P09622	DLD	Dihydrolipoyl dehydrogenase, mitochondrial OS=Homo sapiens OX=9606 GN=DLD PE=1 SV=2	2	1	1	1	509	54.1	7.85	113.3	108	94.4	85.5	108.9	89.9	105.233	94.7667	0.900538	0.315229
P23284	PPIB	Peptidyl-prolyl cis-trans isomerase B OS=Homo sapiens OX=9606 GN=PPIB PE=1 SV=2	20	5	5	5	216	23.7	9.41	100.6	115.1	100.1	101.7	89	93.5	105.267	94.7333	0.899937	0.162749
Q15848	ADIPOQ	Adiponectin OS=Homo sapiens OX=9606 GN=ADIPOQ PE=1 SV=1	24	4	7	4	244	26.4	5.74	104.1	110.8	101	92.8	97.5	93.9	105.3	94.7333	0.899652	0.0304981
P10124	SRGN	Serglycin OS=Homo sapiens OX=9606 GN=SRGN PE=1 SV=3	8	1	5	1	158	17.6	4.96	100.3	103.3	112.3	97.5	88.8	97.9	105.3	94.7333	0.899652	0.0864524
P26447	S100A4	Protein S100-A4 OS=Homo sapiens OX=9606 GN=S100A4 PE=1 SV=1	8	1	1	1	101	11.7	6.11	103.7	113.5	98.7	101.7	96	86.5	105.3	94.7333	0.899652	0.163986
Q14697	GANAB	Neutral alpha-glucosidase AB OS=Homo sapiens OX=9606 GN=GANAB PE=1 SV=3	3	2	2	2	944	106.8	6.14	98.9	124.9	92	91.4	97	95.7	105.267	94.7	0.89962	0.357001
P29401	TKT	Transketolase OS=Homo sapiens OX=9606 GN=TKT PE=1 SV=3	20	10	11	10	623	67.8	7.66	103.1	107.7	105.3	99	96.1	88.9	105.367	94.6667	0.89845	0.0311074
Q10588	BST1	ADP-ribosyl cyclase/cyclic ADP-ribose hydrolase 2 OS=Homo sapiens OX=9606 GN=BST1 PE=1 SV=2	25	6	7	6	318	35.7	7.8	113	92.8	110.3	99.9	92.5	91.6	105.367	94.6667	0.89845	0.19361
P02765	AHSG	Alpha-2-HS-glycoprotein OS=Homo sapiens OX=9606 GN=AHSG PE=1 SV=1	51	13	289	13	367	39.3	5.72	108.1	101.7	106.3	97.3	87	99.5	105.367	94.6	0.897817	0.0664158
Q07075	ENPEP	Glutamyl aminopeptidase OS=Homo sapiens OX=9606 GN=ENPEP PE=1 SV=3	8	7	8	7	957	109.2	5.47	109.1	107.3	99.7	93.1	93.8	96.9	105.367	94.6	0.897817	0.0257257
P06858	LPL	Lipoprotein lipase OS=Homo sapiens OX=9606 GN=LPL PE=1 SV=1	5	2	2	2	475	53.1	8.15	103.8	112.4	100.1	94.1	88.8	100.9	105.433	94.6	0.897249	0.0986733
P14151	SELL	L-selectin OS=Homo sapiens OX=9606 GN=SELL PE=1 SV=2	19	10	21	10	372	42.2	6.6	106.9	96	113.4	101.4	92.9	89.4	105.433	94.5667	0.896933	0.154622
P31431	SDC4	Syndecan-4 OS=Homo sapiens OX=9606 GN=SDC4 PE=1 SV=2	12	2	2	2	198	21.6	4.5	96	113.3	107.1	90.3	98.1	95.2	105.467	94.5333	0.896334	0.120114
P18428	LBP	Lipopolysaccharide-binding protein OS=Homo sapiens OX=9606 GN=LBP PE=1 SV=3	31	10	29	10	481	53.4	6.7	107	111.8	97.7	95.2	94.7	93.7	105.5	94.5333	0.896051	0.0578955
Q16853	AOC3	Membrane primary amine oxidase OS=Homo sapiens OX=9606 GN=AOC3 PE=1 SV=3	12	8	12	8	763	84.6	6.52	102.7	112.2	101.5	89	98.5	96	105.467	94.5	0.896018	0.0681338
P08567	PLEK	Pleckstrin OS=Homo sapiens OX=9606 GN=PLEK PE=1 SV=3	11	2	2	2	350	40.1	8.28	105.4	108.7	102.4	104.4	88.2	90.8	105.5	94.4667	0.895419	0.10781
P13489	RNH1	Ribonuclease inhibitor OS=Homo sapiens OX=9606 GN=RNH1 PE=1 SV=2	17	6	6	6	461	49.9	4.82	106.5	110.9	99.2	93.4	95.6	94.4	105.533	94.4667	0.895136	0.0332599
P07686	HEXB	Beta-hexosaminidase subunit beta OS=Homo sapiens OX=9606 GN=HEXB PE=1 SV=3	5	3	4	3	556	63.1	6.76	100.4	117.7	98.5	91.8	92.3	99.3	105.533	94.4667	0.895136	0.167399
Q8IZF2	ADGRF5	Adhesion G protein-coupled receptor F5 OS=Homo sapiens OX=9606 GN=ADGRF5 PE=1 SV=3	5	5	7	5	1346	149.4	6.65	108.4	106.6	101.8	93.2	93.5	96.5	105.6	94.4	0.893939	0.00741769
Q9BWP8	COLEC11	Collectin-11 OS=Homo sapiens OX=9606 GN=COLEC11 PE=1 SV=1	27	7	14	7	271	28.6	5.41	99.9	122.6	94.5	94.5	86.5	102	105.667	94.3333	0.892744	0.307654
Q9NPY3	CD93	Complement component C1q receptor OS=Homo sapiens OX=9606 GN=CD93 PE=1 SV=3	7	4	5	4	652	68.5	5.44	102.6	103.4	111.1	100.5	88.3	94	105.7	94.2667	0.891832	0.0618635
P40189	IL6ST	Interleukin-6 receptor subunit beta OS=Homo sapiens OX=9606 GN=IL6ST PE=1 SV=2	7	4	6	4	918	103.5	5.95	100.4	112.6	104.2	90.7	91.3	100.8	105.733	94.2667	0.891551	0.0780216
P08294	SOD3	Extracellular superoxide dismutase [Cu-Zn] OS=Homo sapiens OX=9606 GN=SOD3 PE=1 SV=2	37	6	8	6	240	25.8	6.61	95	130.8	91.4	83.6	84.6	114.6	105.733	94.2667	0.891551	0.517494
P25786	PSMA1	Proteasome subunit alpha type-1 OS=Homo sapiens OX=9606 GN=PSMA1 PE=1 SV=1	8	2	2	2	263	29.5	6.61	108.7	113	95.7	99.5	87.5	95.5	105.8	94.1667	0.890044	0.137784
P07360	C8G	Complement component C8 gamma chain OS=Homo sapiens OX=9606 GN=C8G PE=1 SV=3	69	12	78	12	202	22.3	8.31	102.4	119.2	95.9	88.5	98.5	95.5	105.833	94.1667	0.889764	0.197059
P04040	CAT	Catalase OS=Homo sapiens OX=9606 GN=CAT PE=1 SV=3	23	10	11	10	527	59.7	7.39	106.1	115.7	95.7	99.1	96.7	86.7	105.833	94.1667	0.889764	0.166682
O95980	RECK	Reversion-inducing cysteine-rich protein with Kazal motifs OS=Homo sapiens OX=9606 GN=RECK PE=1 SV=1	4	3	3	3	971	106.4	6.74	109	107.2	101.3	92	93.9	96.6	105.833	94.1667	0.889764	0.012145
Q8TBX8	PIP4K2C	Phosphatidylinositol 5-phosphate 4-kinase type-2 gamma OS=Homo sapiens OX=9606 GN=PIP4K2C PE=1 SV=3	2	1	1	1	421	47.3	6.84	110.4	95.4	111.7	88.8	97.9	95.8	105.833	94.1667	0.889764	0.11959
Q99784	OLFM1	Noelin OS=Homo sapiens OX=9606 GN=OLFM1 PE=1 SV=4	12	6	10	6	485	55.3	6.95	113.8	95.2	108.6	94.7	95.3	92.5	105.867	94.1667	0.889484	0.105161
Q9Y274	ST3GAL6	Type 2 lactosamine alpha-2,3-sialyltransferase OS=Homo sapiens OX=9606 GN=ST3GAL6 PE=1 SV=1	2	1	1	1	331	38.2	9	91.3	136.3	89.9	90.3	86.6	105.5	105.833	94.1333	0.889449	0.512551
P11047	LAMC1	Laminin subunit gamma-1 OS=Homo sapiens OX=9606 GN=LAMC1 PE=1 SV=3	2	2	2	2	1609	177.5	5.12	89.8	123.8	104.2	94	82	106.2	105.933	94.0667	0.88798	0.381495
P62979	RPS27A	Ubiquitin-40S ribosomal protein S27a OS=Homo sapiens OX=9606 GN=RPS27A PE=1 SV=2	22	3	5	3	156	18	9.64	108.7	106.1	103.1	103	87.8	91.4	105.967	94.0667	0.887701	0.07067
Q9H299	SH3BGRL3	SH3 domain-binding glutamic acid-rich-like protein 3 OS=Homo sapiens OX=9606 GN=SH3BGRL3 PE=1 SV=1	28	3	3	3	93	10.4	4.93	109.4	109.4	99	94.4	99	88.7	105.933	94.0333	0.887665	0.0598285
P00338	LDHA	L-lactate dehydrogenase A chain OS=Homo sapiens OX=9606 GN=LDHA PE=1 SV=2	17	6	7	6	332	36.7	8.27	114.2	102.6	101.1	92.4	98.1	91.5	105.967	94	0.887071	0.0609049
O14498	ISLR	Immunoglobulin superfamily containing leucine-rich repeat protein OS=Homo sapiens OX=9606 GN=ISLR PE=2 SV=1	3	1	1	1	428	46	5.15	103.4	117.8	96.9	97.9	94.5	89.6	106.033	94	0.886514	0.143647
P55058	PLTP	Phospholipid transfer protein OS=Homo sapiens OX=9606 GN=PLTP PE=1 SV=1	18	6	8	6	493	54.7	7.01	108.1	108.8	101.2	89.4	94.9	97.6	106.033	93.9667	0.886199	0.0242877
P05556	ITGB1	Integrin beta-1 OS=Homo sapiens OX=9606 GN=ITGB1 PE=1 SV=2	12	8	9	8	798	88.4	5.39	106.9	107.7	103.5	94.4	93.6	93.9	106.033	93.9667	0.886199	0.000768457
Q14314	FGL2	Fibroleukin OS=Homo sapiens OX=9606 GN=FGL2 PE=1 SV=1	6	3	3	3	439	50.2	7.39	105.3	104.2	108.6	90.6	91.6	99.7	106.033	93.9667	0.886199	0.0189968
P07225	PROS1	Vitamin K-dependent protein S OS=Homo sapiens OX=9606 GN=PROS1 PE=1 SV=1	40	24	83	24	676	75.1	5.67	104.7	104.9	108.5	90.9	92	98.9	106.033	93.9333	0.885885	0.0123045
Q86UN3	RTN4RL2	Reticulon-4 receptor-like 2 OS=Homo sapiens OX=9606 GN=RTN4RL2 PE=1 SV=1	5	2	2	2	420	46.1	7.62	112.2	106.4	99.8	91.2	95.7	94.8	106.133	93.9	0.884736	0.0332666
O95897	OLFM2	Noelin-2 OS=Homo sapiens OX=9606 GN=OLFM2 PE=1 SV=2	5	2	2	2	454	51.4	7.94	99.8	109.7	108.9	106.2	87	88.4	106.133	93.8667	0.884422	0.152229
P08709	F7	Coagulation factor VII OS=Homo sapiens OX=9606 GN=F7 PE=1 SV=1	9	3	5	3	466	51.6	7.23	93.1	123.6	101.7	88.3	88.6	104.6	106.133	93.8333	0.884108	0.308668
P06312	IGKV4-1	Immunoglobulin kappa variable 4-1 OS=Homo sapiens OX=9606 GN=IGKV4-1 PE=1 SV=1	10	1	1	1	121	13.4	5.25	99.9	124.9	93.7	92.9	100.2	88.4	106.167	93.8333	0.88383	0.29061
P48960	CD97	CD97 antigen OS=Homo sapiens OX=9606 GN=CD97 PE=1 SV=4	2	1	1	1	835	91.8	6.87	91.7	139.3	87.6	87.3	94.7	99.4	106.2	93.8	0.883239	0.505268
Q13201	MMRN1	Multimerin-1 OS=Homo sapiens OX=9606 GN=MMRN1 PE=1 SV=3	20	19	29	19	1228	138	7.93	103.8	103.9	110.9	92.7	93.1	95.5	106.2	93.7667	0.882925	0.00771505
Q13332	PTPRS	Receptor-type tyrosine-protein phosphatase S OS=Homo sapiens OX=9606 GN=PTPRS PE=1 SV=3	7	9	9	9	1948	216.9	6.46	100.6	117	101.1	94.8	90	96.5	106.233	93.7667	0.882648	0.0950476
Q9HCN6	GP6	Platelet glycoprotein VI OS=Homo sapiens OX=9606 GN=GP6 PE=1 SV=4	3	1	1	1	339	36.8	9.2	109.9	97.9	110.9	102.3	91.5	87.4	106.233	93.7333	0.882334	0.109731
Q9UKU6	TRHDE	Thyrotropin-releasing hormone-degrading ectoenzyme OS=Homo sapiens OX=9606 GN=TRHDE PE=2 SV=1	1	1	1	1	1024	116.9	6.99	106.3	125.8	86.7	87.1	84.2	109.9	106.267	93.7333	0.882058	0.418468
P15144	ANPEP	Aminopeptidase N OS=Homo sapiens OX=9606 GN=ANPEP PE=1 SV=4	24	21	28	21	967	109.5	5.48	104.8	112.4	101.8	88.5	95.3	97.1	106.333	93.6333	0.880564	0.0363033
Q9UM47	NOTCH3	Neurogenic locus notch homolog protein 3 OS=Homo sapiens OX=9606 GN=NOTCH3 PE=1 SV=2	1	1	1	1	2321	243.5	5.39	102.4	131.5	85.2	99.6	89.9	91.4	106.367	93.6333	0.880288	0.409746
O75636	FCN3	Ficolin-3 OS=Homo sapiens OX=9606 GN=FCN3 PE=1 SV=2	52	12	26	12	299	32.9	6.67	106.2	109.3	103.7	81.1	103.4	96.3	106.4	93.6	0.879699	0.131814
P09619	PDGFRB	Platelet-derived growth factor receptor beta OS=Homo sapiens OX=9606 GN=PDGFRB PE=1 SV=1	2	2	2	2	1106	123.9	4.98	98.4	120.4	100.4	92.1	91.9	96.8	106.4	93.6	0.879699	0.150242
P10599	TXN	Thioredoxin OS=Homo sapiens OX=9606 GN=TXN PE=1 SV=3	40	5	7	5	105	11.7	4.92	104.8	118.3	96.1	95.8	89.4	95.5	106.4	93.5667	0.879386	0.131601
Q9H4G4	GLIPR2	Golgi-associated plant pathogenesis-related protein 1 OS=Homo sapiens OX=9606 GN=GLIPR2 PE=1 SV=3	27	3	3	3	154	17.2	9.41	111.6	102.7	105.1	93	95.6	92	106.467	93.5333	0.878522	0.0107292
P04066	FUCA1	Tissue alpha-L-fucosidase OS=Homo sapiens OX=9606 GN=FUCA1 PE=1 SV=4	9	3	5	3	466	53.7	6.84	104.3	113.2	102	89.5	91.6	99.5	106.5	93.5333	0.878247	0.0471433
P0C0L5	C4B	Complement C4-B OS=Homo sapiens OX=9606 GN=C4B PE=1 SV=2	63	90	1268	4	1744	192.6	7.27	104.9	121.3	93.3	88.7	92.1	99.7	106.5	93.5	0.877934	0.211503
Q9UK05	GDF2	Growth/differentiation factor 2 OS=Homo sapiens OX=9606 GN=GDF2 PE=1 SV=1	2	1	1	1	429	47.3	6.48	111.8	110	97.8	92.9	91.8	95.8	106.533	93.5	0.87766	0.0459099
Q13772	NCOA4	Nuclear receptor coactivator 4 OS=Homo sapiens OX=9606 GN=NCOA4 PE=1 SV=1	1	1	2	1	614	69.7	6.01	111	134.7	73.8	88.5	88.6	103.3	106.5	93.4667	0.877621	0.517684
P32942	ICAM3	Intercellular adhesion molecule 3 OS=Homo sapiens OX=9606 GN=ICAM3 PE=1 SV=2	6	2	2	2	547	59.5	5.43	109.5	121.6	88.5	95.9	89.3	95.2	106.533	93.4667	0.877347	0.257086
Q9ULI3	HEG1	Protein HEG homolog 1 OS=Homo sapiens OX=9606 GN=HEG1 PE=1 SV=3	6	6	7	6	1381	147.4	6.18	103.9	115.6	100.1	97.5	92.2	90.6	106.533	93.4333	0.877034	0.0623677
P07333	CSF1R	Macrophage colony-stimulating factor 1 receptor OS=Homo sapiens OX=9606 GN=CSF1R PE=1 SV=2	7	4	7	4	972	107.9	6.37	102.3	120.3	97.1	98	88.5	93.8	106.567	93.4333	0.876759	0.156805
P58546	MTPN	Myotrophin OS=Homo sapiens OX=9606 GN=MTPN PE=1 SV=2	14	1	1	1	118	12.9	5.52	97	115.4	107.3	111.9	81.6	86.8	106.567	93.4333	0.876759	0.289419
Q15942	ZYX	Zyxin OS=Homo sapiens OX=9606 GN=ZYX PE=1 SV=1	5	2	2	2	572	61.2	6.67	96.1	139.3	84.3	106.4	80.7	93.2	106.567	93.4333	0.876759	0.512426
P08185	SERPINA6	Corticosteroid-binding globulin OS=Homo sapiens OX=9606 GN=SERPINA6 PE=1 SV=1	32	10	65	10	405	45.1	6.04	106.2	106.6	107	88.4	94.4	97.4	106.6	93.4	0.876173	0.00765022
P12111	COL6A3	Collagen alpha-3(VI) chain OS=Homo sapiens OX=9606 GN=COL6A3 PE=1 SV=5	18	45	57	45	3177	343.5	6.68	105.6	108.1	106.1	94.9	90.8	94.5	106.6	93.4	0.876173	0.00094883
Q8WZ75	ROBO4	Roundabout homolog 4 OS=Homo sapiens OX=9606 GN=ROBO4 PE=1 SV=1	5	3	4	3	1007	107.4	6.64	93.1	125.3	101.4	91.8	95.7	92.6	106.6	93.3667	0.87586	0.24522
P50552	VASP	Vasodilator-stimulated phosphoprotein OS=Homo sapiens OX=9606 GN=VASP PE=1 SV=3	11	4	4	4	380	39.8	8.94	108.7	114.7	96.7	100	87.2	92.7	106.7	93.3	0.874414	0.106744
Q8TAQ9	SUN3	SUN domain-containing protein 3 OS=Homo sapiens OX=9606 GN=SUN3 PE=1 SV=4	2	1	2	1	357	40.5	7.83	98.7	116.9	104.5	101	89.1	89.7	106.7	93.2667	0.874102	0.112226
Q12841	FSTL1	Follistatin-related protein 1 OS=Homo sapiens OX=9606 GN=FSTL1 PE=1 SV=1	34	10	10	10	308	35	5.52	105.5	106.4	108.3	88.4	80.2	111.2	106.733	93.2667	0.873829	0.221606
P13473	LAMP2	Lysosome-associated membrane glycoprotein 2 OS=Homo sapiens OX=9606 GN=LAMP2 PE=1 SV=2	10	5	6	5	410	44.9	5.63	116.5	100.3	103.4	88.9	96.9	94	106.733	93.2667	0.873829	0.0701469
P09486	SPARC	SPARC OS=Homo sapiens OX=9606 GN=SPARC PE=1 SV=1	28	9	23	9	303	34.6	4.84	102.3	109.7	108.4	88.9	95.5	95.1	106.8	93.1667	0.872347	0.0120415
P35443	THBS4	Thrombospondin-4 OS=Homo sapiens OX=9606 GN=THBS4 PE=1 SV=2	11	9	13	8	961	105.8	4.68	107.5	118.9	94.1	97.8	87.7	94	106.833	93.1667	0.872075	0.152541
P00533	EGFR	Epidermal growth factor receptor OS=Homo sapiens OX=9606 GN=EGFR PE=1 SV=2	2	3	4	3	1210	134.2	6.68	109.1	112.4	99.1	83.2	89.2	107.1	106.867	93.1667	0.871803	0.170794
P24821	TNC	Tenascin OS=Homo sapiens OX=9606 GN=TNC PE=1 SV=3	10	21	24	21	2201	240.7	4.89	110.9	101.6	108.1	94.4	95.7	89.3	106.867	93.1333	0.871491	0.0152597
P61204	ARF3	ADP-ribosylation factor 3 OS=Homo sapiens OX=9606 GN=ARF3 PE=1 SV=2	12	2	4	2	181	20.6	7.43	112.1	108.3	100.2	98.3	86.6	94.5	106.867	93.1333	0.871491	0.0491945
P55268	LAMB2	Laminin subunit beta-2 OS=Homo sapiens OX=9606 GN=LAMB2 PE=1 SV=2	1	1	1	1	1798	195.9	6.52	96.1	125.1	99.4	89	86.8	103.5	106.867	93.1	0.871179	0.262227
Q9HBB8	CDHR5	Cadherin-related family member 5 OS=Homo sapiens OX=9606 GN=CDHR5 PE=1 SV=3	7	4	5	4	845	88.2	4.93	102.3	125.3	93.1	89.6	91.4	98.3	106.9	93.1	0.870907	0.237194
Q16270	IGFBP7	Insulin-like growth factor-binding protein 7 OS=Homo sapiens OX=9606 GN=IGFBP7 PE=1 SV=1	18	4	4	4	282	29.1	7.9	104.1	115.1	101.7	94.3	93.4	91.4	106.967	93.0333	0.869741	0.029739
P27487	DPP4	Dipeptidyl peptidase 4 OS=Homo sapiens OX=9606 GN=DPP4 PE=1 SV=2	26	21	27	21	766	88.2	6.04	110.4	106.7	103.9	88.9	96.2	93.9	107	93	0.869159	0.00808462
P07359	GP1BA	Platelet glycoprotein Ib alpha chain OS=Homo sapiens OX=9606 GN=GP1BA PE=1 SV=2	10	6	18	6	652	71.5	6.29	113.3	107	100.7	98.8	93.2	86.9	107	92.9667	0.868847	0.0486043
O14791	APOL1	Apolipoprotein L1 OS=Homo sapiens OX=9606 GN=APOL1 PE=1 SV=5	18	8	11	8	398	43.9	5.81	103	107.5	110.7	92.7	91.1	95.1	107.067	92.9667	0.868306	0.00499112
P20023	CR2	Complement receptor type 2 OS=Homo sapiens OX=9606 GN=CR2 PE=1 SV=2	3	3	4	3	1033	112.8	7.52	106.6	118.1	96.5	98.9	90.5	89.4	107.067	92.9333	0.867995	0.110775
P02647	APOA1	Apolipoprotein A-I OS=Homo sapiens OX=9606 GN=APOA1 PE=1 SV=1	68	22	41	22	267	30.8	5.76	95.2	106.3	119.9	86.7	95.2	96.7	107.133	92.8667	0.866833	0.141058
P08253	MMP2	72 kDa type IV collagenase OS=Homo sapiens OX=9606 GN=MMP2 PE=1 SV=2	36	17	21	17	660	73.8	5.47	106.5	110.5	104.4	98.4	91.2	89	107.133	92.8667	0.866833	0.013139
Q86U17	SERPINA11	Serpin A11 OS=Homo sapiens OX=9606 GN=SERPINA11 PE=2 SV=2	16	7	8	7	422	47	7.68	109.3	116.7	95.4	87.5	97.4	93.7	107.133	92.8667	0.866833	0.106756
Q8N6Q3	CD177	CD177 antigen OS=Homo sapiens OX=9606 GN=CD177 PE=1 SV=2	3	1	1	1	437	46.3	6.29	76.3	154	91.1	84.7	90.7	103.2	107.133	92.8667	0.866833	0.590653
Q16706	MAN2A1	Alpha-mannosidase 2 OS=Homo sapiens OX=9606 GN=MAN2A1 PE=1 SV=2	9	10	10	10	1144	131.1	7.58	107.3	111.8	102.4	88.4	95.8	94.4	107.167	92.8667	0.866563	0.0155834
P11142	HSPA8	Heat shock cognate 71 kDa protein OS=Homo sapiens OX=9606 GN=HSPA8 PE=1 SV=1	11	7	8	4	646	70.9	5.52	103.7	117	100.7	98	88.7	91.8	107.133	92.8333	0.866521	0.0663408
P23142	FBLN1	Fibulin-1 OS=Homo sapiens OX=9606 GN=FBLN1 PE=1 SV=4	23	15	38	15	703	77.2	5.22	105.9	108.3	107.3	92.4	90.6	95.5	107.167	92.8333	0.866252	0.000841195
Q01995	TAGLN	Transgelin OS=Homo sapiens OX=9606 GN=TAGLN PE=1 SV=4	6	1	1	1	201	22.6	8.84	90.8	138.2	92.6	97	85.8	95.7	107.2	92.8333	0.865983	0.417506
Q16610	ECM1	Extracellular matrix protein 1 OS=Homo sapiens OX=9606 GN=ECM1 PE=1 SV=2	54	23	74	23	540	60.6	6.71	100.3	115.8	105.6	91	93.7	93.6	107.233	92.7667	0.865092	0.0354505
O43157	PLXNB1	Plexin-B1 OS=Homo sapiens OX=9606 GN=PLXNB1 PE=1 SV=3	2	3	3	3	2135	232.2	5.49	105	120.5	96.5	94.2	93.3	90.6	107.333	92.7	0.863665	0.10863
Q06830	PRDX1	Peroxiredoxin-1 OS=Homo sapiens OX=9606 GN=PRDX1 PE=1 SV=1	15	3	3	2	199	22.1	8.13	112.3	112.1	97.6	99.2	87.8	91.1	107.333	92.7	0.863665	0.0691003
P0CG39	POTEJ	POTE ankyrin domain family member J OS=Homo sapiens OX=9606 GN=POTEJ PE=3 SV=1	4	3	5	1	1038	117.3	5.97	109.3	107.2	105.4	95.9	95.8	86.3	107.3	92.6667	0.863622	0.0123189
P30740	SERPINB1	Leukocyte elastase inhibitor OS=Homo sapiens OX=9606 GN=SERPINB1 PE=1 SV=1	14	4	4	4	379	42.7	6.28	110.2	112.9	98.9	98.6	93.6	85.8	107.333	92.6667	0.863354	0.0611787
P13716	ALAD	Delta-aminolevulinic acid dehydratase OS=Homo sapiens OX=9606 GN=ALAD PE=1 SV=1	3	1	1	1	330	36.3	6.79	113.1	113	96.1	93.9	93.3	90.5	107.4	92.5667	0.861887	0.0612416
P54289	CACNA2D1	Voltage-dependent calcium channel subunit alpha-2/delta-1 OS=Homo sapiens OX=9606 GN=CACNA2D1 PE=1 SV=3	17	15	21	15	1103	124.5	5.27	106.4	114.3	101.6	91.7	93.1	92.9	107.433	92.5667	0.86162	0.016296
P36980	CFHR2	Complement factor H-related protein 2 OS=Homo sapiens OX=9606 GN=CFHR2 PE=1 SV=1	44	10	38	6	270	30.6	6.38	101.8	124.6	96.1	98	88.7	90.8	107.5	92.5	0.860465	0.17652
Q13228	SELENBP1	Methanethiol oxidase OS=Homo sapiens OX=9606 GN=SELENBP1 PE=1 SV=2	12	4	4	4	472	52.4	6.37	100.3	120.5	101.7	94.9	96.4	86.2	107.5	92.5	0.860465	0.107262
Q10471	GALNT2	Polypeptide N-acetylgalactosaminyltransferase 2 OS=Homo sapiens OX=9606 GN=GALNT2 PE=1 SV=1	7	3	3	3	571	64.7	8.35	120.6	107.5	94.5	89.8	93	94.7	107.533	92.5	0.860198	0.121557
P07195	LDHB	L-lactate dehydrogenase B chain OS=Homo sapiens OX=9606 GN=LDHB PE=1 SV=2	30	10	18	10	334	36.6	6.05	108.4	109.6	104.6	91.3	98.6	87.5	107.533	92.4667	0.859888	0.0137141
Q6YHK3	CD109	CD109 antigen OS=Homo sapiens OX=9606 GN=CD109 PE=1 SV=2	10	12	13	12	1445	161.6	5.85	104.1	117.9	100.6	91.9	91.6	93.9	107.533	92.4667	0.859888	0.0475006
P48637	GSS	Glutathione synthetase OS=Homo sapiens OX=9606 GN=GSS PE=1 SV=1	12	5	6	5	474	52.4	5.92	103	117.9	101.7	91.8	89	96.6	107.533	92.4667	0.859888	0.0560237
Q9BS26	ERP44	Endoplasmic reticulum resident protein 44 OS=Homo sapiens OX=9606 GN=ERP44 PE=1 SV=1	9	2	3	2	406	46.9	5.26	98.9	132.3	91.5	92.2	87.1	98.1	107.567	92.4667	0.859622	0.308258
P42785	PRCP	Lysosomal Pro-X carboxypeptidase OS=Homo sapiens OX=9606 GN=PRCP PE=1 SV=1	8	4	4	4	496	55.8	7.21	101	113.6	108.2	97.9	86.4	93	107.6	92.4333	0.859046	0.0373266
P40197	GP5	Platelet glycoprotein V OS=Homo sapiens OX=9606 GN=GP5 PE=1 SV=1	19	8	16	8	560	60.9	9.63	108.8	109.9	104	88.4	96.3	92.5	107.567	92.4	0.859002	0.00648543
P23470	PTPRG	Receptor-type tyrosine-protein phosphatase gamma OS=Homo sapiens OX=9606 GN=PTPRG PE=1 SV=4	6	7	9	7	1445	161.9	6.42	108	114	100.9	95	91	91.2	107.633	92.4	0.85847	0.0190212
P12955	PEPD	Xaa-Pro dipeptidase OS=Homo sapiens OX=9606 GN=PEPD PE=1 SV=3	26	10	15	10	493	54.5	6	100.8	121	101.1	93.3	96.1	87.7	107.633	92.3667	0.85816	0.0988043
P33151	CDH5	Cadherin-5 OS=Homo sapiens OX=9606 GN=CDH5 PE=1 SV=5	16	12	21	12	784	87.5	5.43	104.2	118	100.9	94.5	93.9	88.5	107.7	92.3	0.85701	0.0507036
Q3ZCW2	LGALSL	Galectin-related protein OS=Homo sapiens OX=9606 GN=LGALSL PE=1 SV=2	17	2	2	2	172	19	5.35	87.3	137.8	98.1	91.2	88.9	96.7	107.733	92.2667	0.856436	0.375562
Q99941	ATF6B	Cyclic AMP-dependent transcription factor ATF-6 beta OS=Homo sapiens OX=9606 GN=ATF6B PE=1 SV=2	2	1	2	1	703	76.7	6.27	104.9	121.9	96.4	89.3	90.1	97.4	107.733	92.2667	0.856436	0.122793
P18206	VCL	Vinculin OS=Homo sapiens OX=9606 GN=VCL PE=1 SV=4	21	26	27	26	1134	123.7	5.66	108.1	114.5	100.8	100.2	86.9	89.6	107.8	92.2333	0.855597	0.0515904
P59665	DEFA1	Neutrophil defensin 1 OS=Homo sapiens OX=9606 GN=DEFA1 PE=1 SV=1	19	2	5	2	94	10.2	6.99	97.3	94.5	131.6	97.2	85.5	94	107.8	92.2333	0.855597	0.278597
P06703	S100A6	Protein S100-A6 OS=Homo sapiens OX=9606 GN=S100A6 PE=1 SV=1	9	1	2	1	90	10.2	5.48	101.1	127.8	94.5	103.7	88.5	84.2	107.8	92.1333	0.854669	0.254089
O75594	PGLYRP1	Peptidoglycan recognition protein 1 OS=Homo sapiens OX=9606 GN=PGLYRP1 PE=1 SV=1	8	1	1	1	196	21.7	8.59	102.6	124.1	97.2	87.1	95	94	107.967	92.0333	0.852424	0.136975
O15394	NCAM2	Neural cell adhesion molecule 2 OS=Homo sapiens OX=9606 GN=NCAM2 PE=1 SV=2	17	12	15	12	837	93	5.6	102	116.4	105.8	93.7	89.6	92.5	108.067	91.9333	0.850709	0.0226889
Q9H3S1	SEMA4A	Semaphorin-4A OS=Homo sapiens OX=9606 GN=SEMA4A PE=1 SV=2	2	1	1	1	761	83.5	6.84	100.5	126.7	97.1	86.2	86.8	102.7	108.1	91.9	0.850139	0.208005
P60900	PSMA6	Proteasome subunit alpha type-6 OS=Homo sapiens OX=9606 GN=PSMA6 PE=1 SV=1	12	2	2	2	246	27.4	6.76	92.9	131.7	99.7	91.8	84.6	99.3	108.1	91.9	0.850139	0.270908
P48059	LIMS1	LIM and senescent cell antigen-like-containing domain protein 1 OS=Homo sapiens OX=9606 GN=LIMS1 PE=1 SV=4	4	1	1	1	325	37.2	8.05	100.1	109.2	115	94	82.2	99.5	108.1	91.9	0.850139	0.0728356
P08571	CD14	Monocyte differentiation antigen CD14 OS=Homo sapiens OX=9606 GN=CD14 PE=1 SV=2	28	9	18	9	375	40.1	6.23	108	119.2	97.1	89.8	95	90.8	108.1	91.8667	0.84983	0.0690469
P55290	CDH13	Cadherin-13 OS=Homo sapiens OX=9606 GN=CDH13 PE=1 SV=1	14	8	16	8	713	78.2	4.98	106.6	111.3	106.7	93.7	91.3	90.5	108.2	91.8333	0.848737	0.000854043
O15144	ARPC2	Actin-related protein 2/3 complex subunit 2 OS=Homo sapiens OX=9606 GN=ARPC2 PE=1 SV=1	3	1	1	1	300	34.3	7.36	108.6	113.5	102.6	99.5	90	85.9	108.233	91.8	0.848168	0.0324927
P06733	ENO1	Alpha-enolase OS=Homo sapiens OX=9606 GN=ENO1 PE=1 SV=2	31	8	11	8	434	47.1	7.39	107.2	110.5	107	96.6	89.5	89.1	108.233	91.7333	0.847552	0.00356784
P07996	THBS1	Thrombospondin-1 OS=Homo sapiens OX=9606 GN=THBS1 PE=1 SV=2	47	49	165	49	1170	129.3	4.94	105.1	108.7	111	88.8	90.7	95.6	108.267	91.7	0.846983	0.00336338
Q96AP7	ESAM	Endothelial cell-selective adhesion molecule OS=Homo sapiens OX=9606 GN=ESAM PE=1 SV=1	5	2	3	2	390	41.2	9.32	97.3	128.9	98.8	93.6	91.1	90.3	108.333	91.6667	0.846154	0.182295
P37837	TALDO1	Transaldolase OS=Homo sapiens OX=9606 GN=TALDO1 PE=1 SV=2	14	5	7	5	337	37.5	6.81	106.8	114.5	103.7	94	90	90.9	108.333	91.6333	0.845846	0.00823989
Q9Y6Z7	COLEC10	Collectin-10 OS=Homo sapiens OX=9606 GN=COLEC10 PE=1 SV=2	15	4	5	4	277	30.7	7.33	106	113.1	106.2	92.3	90.7	91.7	108.433	91.5667	0.844451	0.00209388
P11150	LIPC	Hepatic triacylglycerol lipase OS=Homo sapiens OX=9606 GN=LIPC PE=1 SV=3	4	1	1	1	499	55.9	9.04	105.4	125	95.1	87	87.8	99.8	108.5	91.5333	0.843625	0.155089
Q9H1U4	MEGF9	Multiple epidermal growth factor-like domains protein 9 OS=Homo sapiens OX=9606 GN=MEGF9 PE=2 SV=3	2	1	1	1	602	62.9	5.67	95.6	100.7	129.1	87.6	93.7	93.2	108.467	91.5	0.843577	0.184812
O14786	NRP1	Neuropilin-1 OS=Homo sapiens OX=9606 GN=NRP1 PE=1 SV=3	16	14	19	14	923	103.1	5.88	106.3	118.4	100.8	90.9	91.5	92.1	108.5	91.5	0.843318	0.0309929
P21291	CSRP1	Cysteine and glycine-rich protein 1 OS=Homo sapiens OX=9606 GN=CSRP1 PE=1 SV=3	9	1	1	1	193	20.6	8.57	111.9	110.3	103.3	94.9	88.3	91.3	108.5	91.5	0.843318	0.00643527
P24593	IGFBP5	Insulin-like growth factor-binding protein 5 OS=Homo sapiens OX=9606 GN=IGFBP5 PE=1 SV=1	25	4	5	4	272	30.6	8.21	97.4	128.8	99.4	90.4	82.3	101.6	108.533	91.4333	0.842445	0.21413
P23435	CBLN1	Cerebellin-1 OS=Homo sapiens OX=9606 GN=CBLN1 PE=1 SV=1	8	2	2	2	193	21.1	7.28	109.7	106.1	110	91.2	94	89.1	108.6	91.4333	0.841928	0.000820032
Q15907	RAB11B	Ras-related protein Rab-11B OS=Homo sapiens OX=9606 GN=RAB11B PE=1 SV=4	5	1	1	1	218	24.5	5.94	109.3	128.8	87.6	88.4	88.9	96.9	108.567	91.4	0.841879	0.232572
P08575	PTPRC	Receptor-type tyrosine-protein phosphatase C OS=Homo sapiens OX=9606 GN=PTPRC PE=1 SV=3	1	1	1	1	1306	147.4	6.15	104.1	124.6	97.1	85.5	92.1	96.6	108.6	91.4	0.841621	0.124144
Q9H8L6	MMRN2	Multimerin-2 OS=Homo sapiens OX=9606 GN=MMRN2 PE=1 SV=2	5	3	6	3	949	104.3	5.86	108.3	106.2	111.4	89.2	95.2	89.8	108.633	91.4	0.841362	0.00209823
Q04695	KRT17	Keratin, type I cytoskeletal 17 OS=Homo sapiens OX=9606 GN=KRT17 PE=1 SV=2	14	7	9	2	432	48.1	5.02	71.4	77.7	176.9	70.9	105	98.2	108.667	91.3667	0.840798	0.65347
O15335	CHAD	Chondroadherin OS=Homo sapiens OX=9606 GN=CHAD PE=1 SV=2	11	3	3	3	359	40.5	9.39	110.4	115.1	100.5	88.1	95.6	90.4	108.667	91.3667	0.840798	0.0233002
Q96KN2	CNDP1	Beta-Ala-His dipeptidase OS=Homo sapiens OX=9606 GN=CNDP1 PE=1 SV=4	48	23	66	23	507	56.7	5.3	108.4	109.5	108.1	93	84.7	96.3	108.667	91.3333	0.840491	0.00756898
P09972	ALDOC	Fructose-bisphosphate aldolase C OS=Homo sapiens OX=9606 GN=ALDOC PE=1 SV=2	14	4	5	2	364	39.4	6.87	99.4	128	98.6	84.5	93.7	95.8	108.667	91.3333	0.840491	0.166833
P02768	ALB	Serum albumin OS=Homo sapiens OX=9606 GN=ALB PE=1 SV=2	52	29	40	29	609	69.3	6.28	91.5	108.4	126.3	99.3	81.1	93.4	108.733	91.2667	0.839362	0.199868
P67936	TPM4	Tropomyosin alpha-4 chain OS=Homo sapiens OX=9606 GN=TPM4 PE=1 SV=3	35	10	14	7	248	28.5	4.69	110.1	119.5	96.7	102.3	86.4	85.1	108.767	91.2667	0.839105	0.112252
P22105	TNXB	Tenascin-X OS=Homo sapiens OX=9606 GN=TNXB PE=1 SV=4	11	27	42	27	4242	457.9	5.17	107.3	114.3	105	93.6	90.2	89.7	108.867	91.1667	0.837416	0.00440257
Q13275	SEMA3F	Semaphorin-3F OS=Homo sapiens OX=9606 GN=SEMA3F PE=2 SV=2	1	1	1	1	785	88.3	8.27	109.9	116.9	99.9	85.8	88.8	98.6	108.9	91.0667	0.836241	0.0465959
P24298	GPT	Alanine aminotransferase 1 OS=Homo sapiens OX=9606 GN=GPT PE=1 SV=3	2	1	1	1	496	54.6	7.18	114.8	116.2	95.8	88.2	93.4	91.6	108.933	91.0667	0.835985	0.0572462
P09172	DBH	Dopamine beta-hydroxylase OS=Homo sapiens OX=9606 GN=DBH PE=1 SV=3	31	15	30	15	617	69	6.42	109.7	110.7	106.4	93.2	90.2	89.8	108.933	91.0667	0.835985	0.000447666
P13796	LCP1	Plastin-2 OS=Homo sapiens OX=9606 GN=LCP1 PE=1 SV=6	48	28	38	21	627	70.2	5.43	111	111.7	104.4	90.3	92.3	90.4	109.033	91	0.834607	0.00171846
P29279	CTGF	Connective tissue growth factor OS=Homo sapiens OX=9606 GN=CTGF PE=1 SV=2	7	2	2	2	349	38.1	8	108.4	113	105.9	92.2	91.4	89.2	109.1	90.9333	0.833486	0.00130982
P14314	PRKCSH	Glucosidase 2 subunit beta OS=Homo sapiens OX=9606 GN=PRKCSH PE=1 SV=2	8	5	5	5	528	59.4	4.41	101.6	124.6	101.3	95.4	84.7	92.3	109.167	90.8	0.831756	0.0925884
P21333	FLNA	Filamin-A OS=Homo sapiens OX=9606 GN=FLNA PE=1 SV=4	6	11	14	10	2647	280.6	6.06	110.4	120	97.5	95.9	85.7	90.5	109.3	90.7	0.829826	0.0600361
P61006	RAB8A	Ras-related protein Rab-8A OS=Homo sapiens OX=9606 GN=RAB8A PE=1 SV=1	9	2	2	2	207	23.7	9.07	110.9	117.4	100	94.8	81.5	95.5	109.433	90.6	0.827901	0.0507702
P68871	HBB	Hemoglobin subunit beta OS=Homo sapiens OX=9606 GN=HBB PE=1 SV=2	61	8	12	8	147	16	7.28	101.6	126.6	100.5	90.1	92.5	88.7	109.567	90.4333	0.825373	0.0899872
Q8TAA3	PSMA8	Proteasome subunit alpha-type 8 OS=Homo sapiens OX=9606 GN=PSMA8 PE=2 SV=3	4	1	1	1	256	28.5	8.98	101	124.6	103.2	95.8	80.9	94.5	109.6	90.4	0.824818	0.0973999
O00299	CLIC1	Chloride intracellular channel protein 1 OS=Homo sapiens OX=9606 GN=CLIC1 PE=1 SV=4	4	1	1	1	241	26.9	5.17	106.9	133.6	88.9	86.8	80	103.8	109.8	90.2	0.821494	0.255689
P08311	CTSG	Cathepsin G OS=Homo sapiens OX=9606 GN=CTSG PE=1 SV=2	18	4	7	4	255	28.8	11.19	98.2	129.9	101.5	86.6	85	98.9	109.867	90.1667	0.820692	0.147185
P00915	CA1	Carbonic anhydrase 1 OS=Homo sapiens OX=9606 GN=CA1 PE=1 SV=2	36	8	18	8	261	28.9	7.12	112.3	123.2	94.1	98.3	92.2	79.8	109.867	90.1	0.820085	0.121505
P41218	MNDA	Myeloid cell nuclear differentiation antigen OS=Homo sapiens OX=9606 GN=MNDA PE=1 SV=1	2	1	1	1	407	45.8	9.76	105.1	124.4	100.7	97.4	87.1	85.4	110.067	89.9667	0.817383	0.0700614
P02763	ORM1	Alpha-1-acid glycoprotein 1 OS=Homo sapiens OX=9606 GN=ORM1 PE=1 SV=1	15	3	3	1	201	23.5	5.02	98.4	109.6	122.5	87.3	86.2	96.1	110.167	89.8667	0.815734	0.0564636
P30086	PEBP1	Phosphatidylethanolamine-binding protein 1 OS=Homo sapiens OX=9606 GN=PEBP1 PE=1 SV=3	10	1	1	1	187	21	7.53	96.6	132.5	101.4	87.7	82.3	99.5	110.167	89.8333	0.815431	0.174892
P15291	B4GALT1	Beta-1,4-galactosyltransferase 1 OS=Homo sapiens OX=9606 GN=B4GALT1 PE=1 SV=5	5	1	1	1	398	43.9	8.65	93.6	136.5	100.7	84.2	84.9	100.1	110.267	89.7333	0.813785	0.223127
P30041	PRDX6	Peroxiredoxin-6 OS=Homo sapiens OX=9606 GN=PRDX6 PE=1 SV=3	9	1	1	1	224	25	6.38	87.9	149.4	93.5	91.7	85.2	92.2	110.267	89.7	0.813482	0.356782
P19652	ORM2	Alpha-1-acid glycoprotein 2 OS=Homo sapiens OX=9606 GN=ORM2 PE=1 SV=2	26	5	6	3	201	23.6	5.11	84.5	116.9	129.6	89.1	82.2	97.7	110.333	89.6667	0.812689	0.21808
P00918	CA2	Carbonic anhydrase 2 OS=Homo sapiens OX=9606 GN=CA2 PE=1 SV=2	30	6	8	6	260	29.2	7.4	117.9	122.3	90.9	95.3	94.6	78.9	110.367	89.6	0.811839	0.136824
P27930	IL1R2	Interleukin-1 receptor type 2 OS=Homo sapiens OX=9606 GN=IL1R2 PE=1 SV=1	4	2	2	2	398	45.4	7.9	107.7	128.8	94.8	87.2	89.6	92	110.433	89.6	0.811349	0.105775
Q9HCL0	PCDH18	Protocadherin-18 OS=Homo sapiens OX=9606 GN=PCDH18 PE=2 SV=3	2	2	2	2	1135	126.1	5.15	99.3	151.5	80.4	94.9	88.8	85	110.4	89.5667	0.811292	0.386553
P40925	MDH1	Malate dehydrogenase, cytoplasmic OS=Homo sapiens OX=9606 GN=MDH1 PE=1 SV=4	14	4	5	4	334	36.4	7.36	105.4	129.7	97.8	87.7	88	91.5	110.967	89.0667	0.802643	0.0868354
P32119	PRDX2	Peroxiredoxin-2 OS=Homo sapiens OX=9606 GN=PRDX2 PE=1 SV=5	36	9	15	8	198	21.9	5.97	115	124.9	93	95.6	92.4	79.1	110.967	89.0333	0.802343	0.109597
Q8NDA2	HMCN2	Hemicentin-2 OS=Homo sapiens OX=9606 GN=HMCN2 PE=2 SV=3	0	1	1	1	5059	541.6	5.87	124.7	96.2	112	91.6	92	83.5	110.967	89.0333	0.802343	0.0652036
P30043	BLVRB	Flavin reductase (NADPH) OS=Homo sapiens OX=9606 GN=BLVRB PE=1 SV=3	34	5	6	5	206	22.1	7.65	118.8	122.9	93	94.9	86.5	84	111.567	88.4667	0.792949	0.080417
Q14019	COTL1	Coactosin-like protein OS=Homo sapiens OX=9606 GN=COTL1 PE=1 SV=3	32	5	5	5	142	15.9	5.67	98.7	138.8	97.2	95.9	81.1	88.3	111.567	88.4333	0.79265	0.180501
O95479	H6PD	GDH/6PGL endoplasmic bifunctional protein OS=Homo sapiens OX=9606 GN=H6PD PE=1 SV=2	17	12	14	12	791	88.8	7.3	93.2	101.5	140.6	81.6	91.2	91.8	111.767	88.2	0.789144	0.190858
P60174	TPI1	Triosephosphate isomerase OS=Homo sapiens OX=9606 GN=TPI1 PE=1 SV=3	14	3	3	3	286	30.8	5.92	97	145.1	94	83.4	86.7	93.8	112.033	87.9667	0.785183	0.226126
P31151	S100A7	Protein S100-A7 OS=Homo sapiens OX=9606 GN=S100A7 PE=1 SV=4	22	2	2	2	101	11.5	6.77	86.5	84.2	166.1	72.7	83.3	107.3	112.267	87.7667	0.78177	0.442931
P06744	GPI	Glucose-6-phosphate isomerase OS=Homo sapiens OX=9606 GN=GPI PE=1 SV=4	8	3	3	3	558	63.1	8.32	97.8	143.7	95.8	82.4	83.9	96.3	112.433	87.5333	0.778535	0.200262
Q4LDE5	SVEP1	Sushi, von Willebrand factor type A, EGF and pentraxin domain-containing protein 1 OS=Homo sapiens OX=9606 GN=SVEP1 PE=1 SV=3	0	1	1	1	3571	389.9	5.5	91.7	144.2	102.5	77.4	86.2	97.9	112.8	87.1667	0.772754	0.207643
P50395	GDI2	Rab GDP dissociation inhibitor beta OS=Homo sapiens OX=9606 GN=GDI2 PE=1 SV=2	9	3	3	2	445	50.6	6.47	103.5	132.7	102.3	80.5	88.6	92.3	112.833	87.1333	0.77223	0.0712022
P23381	WARS	Tryptophan--tRNA ligase, cytoplasmic OS=Homo sapiens OX=9606 GN=WARS PE=1 SV=2	3	1	1	1	471	53.1	6.23	104.2	147.2	89.7	83.8	87.6	87.5	113.7	86.3	0.759015	0.188618
Q02985	CFHR3	Complement factor H-related protein 3 OS=Homo sapiens OX=9606 GN=CFHR3 PE=1 SV=2	14	5	22	2	330	37.3	7.55	136.3	105.3	100.8	83.8	84	89.8	114.133	85.8667	0.752336	0.067156
P36508	ZNF76	Zinc finger protein 76 OS=Homo sapiens OX=9606 GN=ZNF76 PE=1 SV=2	1	1	1	1	570	61.8	6.05	108.3	138.7	97.2	66.8	75.5	113.6	114.733	85.3	0.743463	0.195978
Q8IUK5	PLXDC1	Plexin domain-containing protein 1 OS=Homo sapiens OX=9606 GN=PLXDC1 PE=1 SV=2	4	1	1	1	500	55.7	5.85	97	151.7	97.6	77.9	86.7	89.1	115.433	84.5667	0.732602	0.169663
P0DJD7	PGA4	Pepsin A-4 OS=Homo sapiens OX=9606 GN=PGA4 PE=1 SV=1	3	1	1	1	388	42	4.34	110.9	146.7	88.8	73.5	83.3	96.9	115.467	84.5667	0.73239	0.164468
P01344	IGF2	Insulin-like growth factor II OS=Homo sapiens OX=9606 GN=IGF2 PE=1 SV=1	14	2	3	2	180	20.1	9.32	93.9	157.4	99.2	90.7	74.9	83.9	116.833	83.1667	0.71184	0.181663
Q9UNN8	PROCR	Endothelial protein C receptor OS=Homo sapiens OX=9606 GN=PROCR PE=1 SV=1	13	3	4	3	238	26.7	7.18	98.9	145.7	107.7	83.3	81.1	83.4	117.433	82.6	0.703378	0.0725711
O94919	ENDOD1	Endonuclease domain-containing 1 protein OS=Homo sapiens OX=9606 GN=ENDOD1 PE=1 SV=2	3	1	2	1	500	55	5.71	93.1	150.3	109.2	76.3	83	88	117.533	82.4333	0.701361	0.113311
Q9P1F3	ABRACL	Costars family protein ABRACL OS=Homo sapiens OX=9606 GN=ABRACL PE=1 SV=1	16	1	2	1	81	9.1	6.29	108.2	154.4	92.6	72.2	75.7	96.8	118.4	81.5667	0.688908	0.14056
P00491	PNP	Purine nucleoside phosphorylase OS=Homo sapiens OX=9606 GN=PNP PE=1 SV=2	3	1	1	1	289	32.1	6.95	114.7	147.5	93.3	88.7	77.3	78.6	118.5	81.5333	0.688045	0.0841855
Q9UBQ6	EXTL2	Exostosin-like 2 OS=Homo sapiens OX=9606 GN=EXTL2 PE=1 SV=1	8	1	1	1	330	37.4	8.95	85.2	150.9	121.3	65	81.7	96	119.133	80.9	0.679071	0.142814
O95810	CAVIN2	Caveolae-associated protein 2 OS=Homo sapiens OX=9606 GN=CAVIN2 PE=1 SV=3	3	1	1	1	425	47.1	5.21	84.7	167.2	106.1	88.8	63.3	89.9	119.333	80.6667	0.675978	0.214035
O60716	CTNND1	Catenin delta-1 OS=Homo sapiens OX=9606 GN=CTNND1 PE=1 SV=1	1	1	1	1	968	108.1	6.23	92.9	203.3	68.9	62.5	74.3	98.1	121.7	78.3	0.643385	0.366798
O60888	CUTA	Protein CutA OS=Homo sapiens OX=9606 GN=CUTA PE=1 SV=2	8	1	2	1	179	19.1	5.5	92.6	174.3	112.4	65.6	67.6	87.6	126.433	73.6	0.582125	0.10788
P06732	CKM	Creatine kinase M-type OS=Homo sapiens OX=9606 GN=CKM PE=1 SV=2	21	6	6	6	381	43.1	7.25	173.3	112.5	93.5	74.6	72	74	126.433	73.5333	0.581598	0.0929746
Q96FF9	CDCA5	Sororin OS=Homo sapiens OX=9606 GN=CDCA5 PE=1 SV=1	3	1	1	1	252	27.6	9.61	105.5	211.9	73	57.3	65.6	86.8	130.133	69.9	0.537141	0.232586
Q8WUY3	PRUNE2	Protein prune homolog 2 OS=Homo sapiens OX=9606 GN=PRUNE2 PE=1 SV=3	0	1	1	1	3088	340.4	4.45	361.4	51.2	44.3	48	49	46.2	152.3	47.7333	0.313417	0.373924
