# Supplementary material for: APOE as potential biomarkers of moyamoya disease
Source: Front Neurol. 2023 May 9;14:1156894. doi: 10.3389/fneur.2023.1156894 (PMC10203507; doi:10.3389/fneur.2023.1156894)
Supplement: Supplementary file 3 [file Table_3.xlsx]

## Sheet: miRWalk3 database
mirnaid	refseqid	genesymbol	duplex	start	end	bindingp	energy	seed	accessibility	au	phylopstem	phylopflank	me	number_of_pairings	binding_region_length	longest_consecutive_pairings	position	validated	TargetScan	miRDB
hsa-miR-149-3p	NM_000041	APOE	AGGGAGGGACGGGGGCTGTGC#CACGCCACCCCGTGCCTCCTG#.((((((.(((((((.((((.#)))).).)))))).)))))).	1050	1071	1	-29.4	1	0.0014942	0.25	-0.557031	-0.400352	-6.34001	17	21	6	3UTR		0	0
hsa-miR-887-3p	NM_000041	APOE	GTGAACGGGCGCCATCCCGAGG#CCTCCTGGGGTGGACCCTAGTTTAA#.((((((((..(((((((((((#))))..)))))))..))).))))).	1117	1142	1	-24	1	0.000181772	0.444	-0.0415837	0.0894248	-7.86061	19	25	7	3UTR		0	0
hsa-miR-3194-5p	NM_000041	APOE	GGCCAGCCACCAGGAGGGCTG#CAGCCGTCCTCCTGGGGTGGACCC#(((((.((.((((((((((((#)))))...)))))))))))).)).	1110	1134	1	-29.2	0	9.99494e-08	0.441	-0.507603	-0.0502727	-6.89492	19	24	12	3UTR		0	0
hsa-miR-4281	NM_000041	APOE	GGGTCCCGGGGAGGGGGG#CCGTCCTCCTGGGGTGGACCCT#(((((((.(((((((.((#)).))))))).)))...)))).	1113	1135	1	-29.6	1	1.0087e-07	0.426	0.0125279	0.0420353	-6.48426	16	22	7	3UTR		0	0
hsa-miR-3679-5p	NM_000041	APOE	TGAGGATATGGCAGGGAAGGGGA#TCCCCGCCCCAGCCGTCCTCC#.((((((..(((.(((..(((((#)))))..))).))))))))).	1101	1122	1	-28.5	1	8.77975e-05	0.382	-0.459108	0.0211887	-8.45248	17	21	9	3UTR		0	0
hsa-miR-3936	NM_000041	APOE	TAAGGGGTGTATGGCAGATGCA#GCCATGCGACCCCA#...((((((((((((.......#))))))).))))).	1038	1052	1	-22.9	0	0.00104711	0.309	-0.902455	-0.60879	-6.74759	12	14	7	3UTR		0	0
hsa-miR-4632-5p	NM_000041	APOE	GAGGGCAGCGTGGGTGTGGCGGA#TCCCCGCCCCAGCCGTCCTCC#((((((.((.((((.((((.(((#))))))))))))).)))))).	1101	1122	1	-29.8	0	8.77975e-05	0.382	-0.459108	0.0211887	-7.45922	19	21	13	3UTR		0	0
hsa-miR-4638-5p	NM_000041	APOE	ACTCGGCTGCGGTGGACAAGT#TGTCCCCGCCCCAGCCGT#...(((((((((.(((((...#)))))))))...))))).	1099	1117	1	-23	0	0.000106758	0.353	-0.720238	-0.166732	-7.80367	14	18	9	3UTR		0	0
hsa-miR-4747-5p	NM_000041	APOE	AGGGAAGGAGGCTTGGTCTTAG#CCGTGCCTCCTGCCTC#.(((.(((((((.(((......#))).))))))).))).	1059	1075	1	-21.1	0	0.000937096	0.25	-1.25049	-0.456309	-9.20149	13	16	7	3UTR		0	0
hsa-miR-5010-5p	NM_000041	APOE	AGGGGGATGGCAGAGCAAAATT#GCCGTCCTCCTG#(((((((((((...........#))))))))))).	1112	1124	1	-22	1	0.000507429	0.382	-0.515064	-0.0628835	-10.3988	11	12	11	3UTR		0	0
hsa-miR-5572	NM_000041	APOE	GTTGGGGTGCAGGGGTCTGCT#GGGAGACCCTGTCCCCGCCCCAGCC#(((((((((..(((((((.((#)).))))))).....))))))))).	1090	1115	1	-30.5	1	0.000155904	0.324	-0.452889	-0.148547	-8.00486	18	25	9	3UTR		0	0
hsa-miR-5587-5p	NM_000041	APOE	ATGGTCACCTCCGGGACT#TCCTGGGGTGGACCC#..(((((((.((((((..#)))))))))).))).	1119	1134	1	-20.4	1	9.99494e-08	0.441	0.226363	0.143827	-6.19951	13	15	10	3UTR		0	0
hsa-miR-5787	NM_000041	APOE	GGGCTGGGGCGCGGGGAGGT#CCTGTCCCCGCCCCAGCCG#.((((((((((.(((((((.#))).)))))))))))))).	1097	1116	1	-35.2	1	0.000116784	0.338	-0.425532	-0.148547	-7.14013	17	19	14	3UTR		0	0
hsa-miR-6743-5p	NM_000041	APOE	AAGGGGCAGGGACGGGTGGCCC#GCCTGCAGCGGGAGACCCTGTCCCCGCCCCA#..(((((.(((((((((..(((#.)))..)))).))))).))))).	1081	1112	1	-35.2	0	0.000148636	0.294	0.738367	-0.512265	-7.27064	17	23	5	3UTR		0	0
hsa-miR-6862-5p	NM_000041	APOE	CGGGCATGCTGGGAGAGACTTT#GTCCTCCTGGGGTGGACCCT#.((((((.(((((((.(((...#)))))))))).)))..))).	1115	1135	1	-23	1	1.0087e-07	0.426	0.0445033	0.0420559	-6.34001	16	20	10	3UTR		0	0
hsa-miR-6887-5p	NM_000041	APOE	TGGGGGGACAGATGGAGAGGACA#TGTCCCCGCCCCAGCCGTCCTCCTG#.((((((((.(.(((.(.(((((#))))).)...))).).)))))))).	1099	1124	1	-23.7	1	0.000507429	0.382	-0.277248	6.77619e-05	-8.61568	18	25	8	3UTR		0	0
hsa-miR-7107-5p	NM_000041	APOE	TCGGCCTGGGGAGGAGGAAGGG#CCCTGTCCCCGCCCCAGCCGT#.(((.((((((.((.(((((((#)))).))))).))))))))).	1096	1117	1	-30.4	0	0.000106758	0.353	-0.165335	-0.365379	-11.9946	18	21	9	3UTR		0	0
hsa-miR-7154-5p	NM_000041	APOE	TTCATGAACTGGGTCTAGCTTGG#CTGGGGTGGACCCTAGTTTAA#....(((((((((((((.(((((#))))).))))))).)))))).	1121	1142	1	-22.1	0	0.000181772	0.444	0.0524975	-0.108678	-9.54656	18	21	7	3UTR		0	0
hsa-miR-23a-5p	NM_000041	APOE	GGGGTTCCTGGGGATGGGATTT#CCCAGCGGAGGTGAAGGACGTCCTTCCCCAGGAGCCG#..((((((((((((.(((((..#.))))))))))))))))).	9	46	1	-32.2	1	1.23677e-05	0.368	-0.0842945	0.308303	-5.69245	17	19	17	5UTR		0	0
hsa-miR-132-3p	NM_000041	APOE	TAACAGTCTACAGCCATGGTCG#GATGAAGGTTCTGTGGGCTGC#...((((((((((((.(.(((.#))).).))..)))))))))).	68	89	1	-20.2	0	0.000290663	0.426	0.867255	0.342585	-6.74759	16	21	10	5UTR		0	0
hsa-miR-518a-3p	NM_000041	APOE	GAAAGCGCTTCCCTTTGCTGGA#CCAGCGGAGGTGAAGGACGTCCTTCC#(((.(((((((((((((((((.#)))))))))).))))..)))..))).	10	36	1	-23.9	0	1.63031e-05	0.354	0	0	-6.9696	20	26	10	5UTR		0	0
hsa-miR-621	NM_000041	APOE	GGCTAGCAACAGCGCTTACCT#AGGAAGATGAAGGTTCTGTGGGCTGCGTTGCTGGTCA#((((((((((.((((((((..#.)))))).)))))))))))).	63	100	1	-26	1	0.000217443	0.412	1.23457	0.380034	-6.76235	18	21	12	5UTR		0	0
hsa-miR-3191-3p	NM_000041	APOE	TGGGGACGTAGCTGGCCAGACAG#CTGGCCAATCACAGGCAGGAAGATGAAGGTTCTGTGGGCTGCGTTGCTG#.((.(((((((((((((((....#)))))))..............................)))))))).)).	47	96	1	-25.4	0	0.000159515	0.426	0.837977	0.177712	-6.82535	17	49	8	5UTR		0	0
hsa-miR-4297	NM_000041	APOE	TGCCTTCCTGTCTGTG#CACAGGCAGGAAGA#...(((((((((((((#))))))))))))).	56	70	1	-22.8	0	0.000760774	0.397	0.385082	0.30448	-6.51454	13	14	13	5UTR		0	0
hsa-miR-3689a-5p	NM_000041	APOE	TGTGATATCATGGTTCCTGGGA#CCCAGGAGCCGACTGGCCAATCACAG#((((((.((((((((((((((.#)))))))))))..)))...)))))).	35	61	1	-27.6	0	0.000183115	0.397	-0.0410426	0.397735	-5.48126	20	26	11	5UTR		0	0
hsa-miR-3689b-5p	NM_000041	APOE	TGTGATATCATGGTTCCTGGGA#CCCAGGAGCCGACTGGCCAATCACAG#((((((.((((((((((((((.#)))))))))))..)))...)))))).	35	61	1	-27.6	0	0.000183115	0.397	-0.0410426	0.397735	-5.48126	20	26	11	5UTR		0	0
hsa-miR-3689e	NM_000041	APOE	TGTGATATCATGGTTCCTGGGA#CCCAGGAGCCGACTGGCCAATCACAG#((((((.((((((((((((((.#)))))))))))..)))...)))))).	35	61	1	-27.6	0	0.000183115	0.397	-0.0410426	0.397735	-5.48126	20	26	11	5UTR		0	0
hsa-miR-4540	NM_000041	APOE	TTAGTCCTGCCTGTAGGTTTA#AATCACAGGCAGGAA#....((((((((((.((((..#)))))))))))))).	53	68	1	-20.9	0	0.000721245	0.397	0.180542	0.252124	-10.282	14	15	14	5UTR		0	0
hsa-miR-4685-3p	NM_000041	APOE	TCTCCCTTCCTGCCCTGGCTAG#CTGGCCAATCACAGGCAGGAAGA#.....(((((((((.(((((((#)))))))......))))))))).	47	70	1	-25.2	0	0.000760774	0.397	0.215145	0.300488	-14.401	16	23	9	5UTR		0	0
hsa-miR-4725-3p	NM_000041	APOE	TGGGGAAGGCGTCAGTGTCGGG#GACGTCCTTCCCCAG#(((((((((((((.........#)))).))))))))).	25	40	1	-25.2	1	0.00187604	0.368	-0.735455	0.544194	-5.76291	13	15	9	5UTR		0	0
hsa-miR-6852-5p	NM_000041	APOE	CCCTGGGGTTCTGAGGACATG#GTCCTTCCCCAGGA#.(((((((....((((((...#))))))))))))).	28	42	1	-23.7	1	5.18558e-05	0.368	-0.438869	0.471996	-12.2638	13	14	13	5UTR		0	0
hsa-miR-339-5p	NM_000041	APOE	TCCCTGTCCTCCAGGAGCTCACG#GTGCGCGCCAAGCTGGAGGAGCAGGC#..((((((((((((..((.(((.#))).))......)))))))).)))).	837	863	0.961538	-26.9	1	4.77805e-05	0.279	0.40607	0.485163	-5.9255	17	26	8	CDS		0	0
hsa-miR-4483	NM_000041	APOE	GGGGTGGTCTGTTGTTG#GGCACCAGCGCCGCCCCT#(((((((((((.((((.#)))).))).)))))))).	984	1002	0.961538	-22.7	1	0.000342159	0.324	-1.10261	-0.349991	-7.28438	15	18	8	CDS		0	0
hsa-miR-2277-3p	NM_000041	APOE	TGACAGCGCCCTGCCTGGCTC#GAGCTGCTCAGCTCCCAGGTCACCCAGGAACTGAGGGCGCTGA#...(((((((((((((((...#.)))))).............))))))))).	270	313	0.969231	-26.9	0	0.000354509	0.397	0.960811	1.00514	-6.51454	15	30	9	CDS		0	0
hsa-miR-6789-3p	NM_000041	APOE	CGGCGCCCGTGTCTCCTCCAG#CTGGAGGAACAACTGACCCCGGTGGCGGAGGAGACGCGGGCACGGCTGT#(((((((((((((((((((..#.)))))))))))))))...)))).	354	403	0.974359	-38.2	1	4.32415e-05	0.25	0.39428	0.767016	-3.93757	19	24	15	CDS		0	0
hsa-miR-17-5p	NM_000041	APOE	CAAAGTGCTTACAGTGCAGGTAG#TTACCTGCGCTGGGTGCAG#.....(((...((((((((((((#))))))))))))...))).	227	246	1	-23.9	0	5.19755e-07	0.397	1.1888	0.736617	-18.7893	15	19	12	CDS		0	0
hsa-miR-18a-5p	NM_000041	APOE	TAAGGTGCATCTAGTGCAGATAG#CTGGGTCGCTTTTGGGATTACCTGCGCTGGGTGCAG#.....((((((((((((((.(((#.))).)))))))))))))).	210	246	1	-23.9	0	5.19755e-07	0.397	0.997001	0.775882	-13.6656	17	20	14	CDS		0	0
hsa-miR-18a-3p	NM_000041	APOE	ACTGCCCTAAGTGCTCCTTCTGG#GAAGGAGCAGGTGGCGGA#.(((((((...(((((((((...#))))))))))).))))).	818	836	1	-24.5	1	3.37491e-06	0.265	0.231026	0.176002	-8.917	16	18	11	CDS		0	0
hsa-miR-23a-5p	NM_000041	APOE	GGGGTTCCTGGGGATGGGATTT#TCCCAGGTCACCCAGGAACTG#..(((((((((((((((((...#)))))..)).)))))))))).	282	303	1	-27.2	1	0.00102934	0.382	1.37627	1.01021	-4.957	17	21	10	CDS		0	0
hsa-miR-100-5p	NM_000041	APOE	AACCCGTAGATCCGAACTTGTG#GGAGCTGCGGGTG#.((((((((.(((.........#))).)))))))).	515	528	1	-19.5	1	7.79974e-06	0.265	0.514543	0.940627	-6.86117	11	13	8	CDS		0	0
hsa-miR-106a-5p	NM_000041	APOE	AAAAGTGCTTACAGTGCAGGTAG#TTACCTGCGCTGGGTGCAG#.....(((...((((((((((((#))))))))))))...))).	227	246	1	-23.9	0	5.19755e-07	0.397	1.1888	0.736617	-18.7893	15	19	12	CDS		0	0
hsa-miR-34a-5p	NM_000041	APOE	TGGCAGTGTCTTAGCTGGTTGT#GCGGCCAGCGCTGGGAACTGGCAC#((.((((.((((((((((((((#)))))))))..))))))))).)).	187	211	1	-23.8	0	6.88766e-05	0.353	1.18881	0.251496	-7.80875	20	24	9	CDS		0	0
hsa-miR-34a-5p	NM_000041	APOE	TGGCAGTGTCTTAGCTGGTTGT#GCGCTGGGTGCAGACACTGTCT#.((((((((((((.((((.(((#))))))).)).)))))))))).	233	255	1	-22.2	1	2.95512e-05	0.397	0.875069	1.26734	-4.65016	19	22	10	CDS		0	0
hsa-miR-187-3p	NM_000041	APOE	TCGTGTCTTGTGTTGCAGCCGG#CCGGCTGGGCGCGGACATGGA#(((((((.((((((.(((((((#)))))))))))))))))))).	428	449	1	-28.1	1	2.03701e-05	0.235	1.07662	0.669485	-6.98666	20	21	20	CDS		0	0
hsa-miR-211-5p	NM_000041	APOE	TTCCCTTTGTCATCCTTCGCCT#GGCGGAGGAGACGCGGGC#...(((.((((.(((((((((.#))))))))))))).))).	377	395	1	-25.3	0	9.02237e-05	0.279	0.1952	0.919012	-11.405	16	18	13	CDS		0	0
hsa-miR-212-5p	NM_000041	APOE	ACCTTGGCTCTAGACTGCTTACT#GTGGGCTGCGTTGCTGGTCACATTCCTGGCAGGATGCCAGGCCAAGGTG#(((((((((.((..(((((....#.)))))..))...))))))))).	80	129	1	-23.6	1	0.000137278	0.368	0.401463	0.499442	-7.32605	16	23	9	CDS		0	0
hsa-miR-218-2-3p	NM_000041	APOE	CATGGTTCTGTCAAGCACCGCG#GCGGTGGAGACAGAGCCGG#..((((((((((...((((((.#))))))..)))))))))).	135	154	1	-28.2	1	0.000439598	0.294	-0.670614	0.478993	-7.83842	16	19	10	CDS		0	0
hsa-miR-221-3p	NM_000041	APOE	AGCTACATTGTCTGCTGGGTTTC#AGGCCCAGCAGATACGCCTGCA#.((.....((((((((((((((.#)))))))))))))).....)).	859	881	1	-24.6	0	5.01947e-06	0.309	0.37225	0.391435	-16.7027	16	22	14	CDS		0	0
hsa-miR-222-5p	NM_000041	APOE	CTCAGTAGCCAGTGTAGATCCT#CTGCGCTGGGTGCAGAC#.((.(((.(((((((((.....#))))))))).))).)).	231	248	1	-20.6	0	3.39402e-06	0.397	1.14095	0.844281	-9.13898	14	17	9	CDS		0	0
hsa-miR-141-5p	NM_000041	APOE	CATCTTCCAGTACAGTGTTGGA#CCAGCGCTGGGAACTGGCACTGGGTC#.((((.(((((.(((((((((.#)))))))))...)))))....)))).	191	217	1	-20.9	0	2.35837e-06	0.353	1.01711	0.260362	-9.04109	18	26	9	CDS		0	0
hsa-miR-153-3p	NM_000041	APOE	TTGCATAGTCACAAAAGTGATC#GGTCGCTTTTGGGATTACCTGCGC#.(((((((((.(((((((((((#))))))))))).)))))..)))).	213	237	1	-20.5	1	0.00092727	0.412	1.08978	0.734083	-6.6181	20	24	11	CDS		0	0
hsa-miR-320a-5p	NM_000041	APOE	GCCTTCTCTTCCCGGTTCTTCC#GGAGGAGCTGCTCAGCTCCCAGGTCACCCAGGAACTGAGGGCG#((((((..((((((((((((((#))))))))))....................))))..)))))).	266	309	1	-26.7	0	0.000759372	0.412	1.19626	1.00514	-7.7949	20	43	10	CDS		0	0
hsa-miR-200c-3p	NM_000041	APOE	TAATACTGCCGGGTAATGATGGA#TCACATTCCTGGCAGG#.....((((((((.((((.(((.#))))))))))))))).	97	113	1	-20.2	0	7.43723e-06	0.368	1.63581	0.220572	-14.5224	15	16	15	CDS		0	0
hsa-miR-1-5p	NM_000041	APOE	ACATACTTCTTTATATGCCCAT#GTGGGCCGGGCTGGTGGAGAAGGTGC#.(((.(((((((((..((((..#.))))..)))))))))))).	947	973	1	-19.9	0	0.00748611	0.265	-0.788629	-0.218493	-8.88086	16	20	12	CDS		0	0
hsa-miR-296-5p	NM_000041	APOE	AGGGCCCCCCCTCAATCCTGT#CAGGAACTGAGGGCGCTGATGGACGAGACCATGAAGGAGTTGAAGGCCTA#.((((((.((((((.(((((.#)))))..)))))).).............................))))).	294	344	1	-22	1	0.0157806	0.456	2.41322	0.85948	-6.84241	17	50	6	CDS		0	0
hsa-miR-18b-5p	NM_000041	APOE	TAAGGTGCATCTAGTGCAGTTAG#CTGGGTCGCTTTTGGGATTACCTGCGCTGGGTGCAG#.....((((((((((((((.(((#.))).)))))))))))))).	210	246	1	-23.9	0	5.19755e-07	0.397	0.997001	0.775882	-13.6656	17	20	14	CDS		0	0
hsa-miR-433-3p	NM_000041	APOE	ATCATGATGGGCTCCTCGGTGT#GCACCGAGGAGCTGCGGGTGC#..(((....(((((((((((((#)))))))))))))....))).	508	529	1	-28	0	7.94057e-06	0.279	0.882865	0.904785	-11.7717	16	21	13	CDS		0	0
hsa-miR-432-3p	NM_000041	APOE	CTGGATGGCTCCTCCATGTCT#AGACACTGTCTGAGCAGGTGCAGGAGGAGCTGCTCAGC#((((.((((((((((.(((..#.))))))))))))).)))).	244	282	1	-23.8	0	5.20823e-08	0.368	0.312295	1.24707	-8.28966	17	20	13	CDS		0	0
hsa-miR-193b-5p	NM_000041	APOE	CGGGGTTTTGAGGGCGAGATGA#CGCCTGGGGCCCCT#.((((((((..(((((......#))))))))))))).	660	674	1	-19.7	1	7.30377e-08	0.191	-0.543042	0.250145	-7.86061	13	14	13	CDS		0	0
hsa-miR-579-5p	NM_000041	APOE	TCGCGGTTTGTGCCAGATGACG#CACCTGCGCAAGCTGCGT#.(((((((((((.(((.((...#)).)))))))))))))).	540	558	1	-21.7	1	9.94394e-06	0.294	2.07929	0.572459	-5.08246	16	18	14	CDS		0	0
hsa-miR-585-3p	NM_000041	APOE	TGGGCGTATCTGTATGCTA#AGCACCGAGGAGCTGCGGGTGCGCCTC#.(((((((((((((.(((.#.)))))))))))))))).	507	534	1	-24.9	1	6.01302e-07	0.294	0.953017	0.877203	-4.52877	16	18	16	CDS		0	0
hsa-miR-33b-5p	NM_000041	APOE	GTGCATTGCTGTTGCATTGC#GCAGGTGGCGGAGGTGCGCG#(((((((.(((((((.((((#))))))))))).))))))).	824	844	1	-21	1	4.5987e-07	0.324	0.220369	0.132636	-6.48426	18	20	11	CDS		0	0
hsa-miR-758-3p	NM_000041	APOE	TTTGTGACCTGGTCCACTAACC#GGTTCTGTGGGCTGCGTTGCTGGTCACAT#..(((((((((((((((.((((#))))..)))))))).......))))))).	74	103	1	-23	1	0.00188535	0.412	0.569632	0.118156	-4.957	19	29	8	CDS		0	0
hsa-miR-671-3p	NM_000041	APOE	TCCGGTTCTCAGGGCTCCACC#GCGGCCAGCGCTGGGAACTGGC#.(((((((((((.(((((.(.#).))..))).))))))))))).	187	209	1	-25.4	1	6.53892e-06	0.353	1.78067	0.341427	-5.08246	17	22	11	CDS		0	0
hsa-miR-767-5p	NM_000041	APOE	TGCACCATGGTTGTCTGAGCATG#GTGCAGGCTGCCGTGGGCAC#(((.(((((((.(((((.((...#)).))))).)))))))))).	969	989	1	-25.2	0	2.5101e-07	0.265	0.0125293	-0.340198	-10.3164	17	20	10	CDS		0	0
hsa-miR-767-5p	NM_000041	APOE	TGCACCATGGTTGTCTGAGCATG#CGTGTGCGGCCGCCTGGTGCAG#(((((((.(((.(.(((.(((((#))))).)))).)))))))))).	452	474	1	-23.8	1	2.14987e-08	0.265	0.743674	0.879746	-10.4549	19	22	10	CDS		0	0
hsa-miR-1296-5p	NM_000041	APOE	TTAGGGCCCTGGCTCCATCTCC#TGGCAGTGTACCAGGCCGGGGCCCG#...(((((((((((........#.))))))))))).	598	623	1	-26.4	0	1.57754e-07	0.221	0.543026	0.732771	-7.48304	11	13	11	CDS		0	0
hsa-miR-1229-3p	NM_000041	APOE	CTCTCACCACTGCCCTCCCACAG#CTGGTGGAAGACATGCAGCGCCAGTGGGCCGGGCTGGTGGAGA#(((.(((((..((((.(((((..#.)))))..)))))))))))).	924	967	1	-27.6	0	0.000134969	0.294	-0.0674094	0.4362	-11.2699	17	21	12	CDS		0	0
hsa-miR-1238-3p	NM_000041	APOE	CTTCCTCGTCTGTCTGCCCC#GGGCGCTGATGGACGAGACCATGAAGG#((((((((((((((.(((((#))).)).)))))))))).....)))).	304	331	1	-24.8	1	0.00881527	0.441	0.896813	0.908879	-4.67302	19	27	10	CDS		0	0
hsa-miR-1204	NM_000041	APOE	TCGTGGCCTGGTCTCCATTAT#GGATGCCAGGCCAAGGT#((.(((((((((.(((.....#))).))))))))).)).	111	128	1	-23.9	0	0.00143983	0.368	1.18599	0.13325	-6.78424	14	17	9	CDS		0	0
hsa-miR-1293	NM_000041	APOE	TGGGTGGTCTGGAGATTTGTGC#GCAGGAGGAGCTGCTCAGCTCCCAGGTCACCCAG#((((((((((((.((.(((.((#.)).))).)))))))))))))).	263	297	1	-24.6	1	1.83712e-06	0.368	0.293717	1.18501	-5.45975	19	23	14	CDS		0	0
hsa-miR-1295a	NM_000041	APOE	TTAGGCCGCAGATCTGGGTGA#TCACCCAGGAACTGAGGGCGCTGAT#(((((((.(((.(((((((((#)))))))))..)))..))).)))).	289	314	1	-25.5	1	0.000115112	0.397	1.01711	0.981077	-9.59801	19	25	9	CDS		0	0
hsa-miR-1304-5p	NM_000041	APOE	TTTGAGGCTACAGTGAGATGTG#CACTGTGGGCTCC#...(((.((((((((.......#)))))))).))).	701	714	1	-18.4	0	1.77662e-06	0.221	-0.0953886	-0.063213	-8.29128	11	13	8	CDS		0	0
hsa-miR-1251-3p	NM_000041	APOE	CGCTTTGCTCAGCCAGTGTAG#CTGCGCTGGGTGCAGACACTGTCTGAGCAGGTGCA#.((((((((((((((((((((#))))))))).............))))))))).)).	231	266	1	-26.2	1	4.23581e-07	0.368	1.09791	1.04188	-3.79332	20	35	9	CDS		0	0
hsa-miR-1275	NM_000041	APOE	GTGGGGGAGAGGCTGTC#AGCGGCTCCTCCGCG#(((((((((..(((...#)))..))))))))).	559	574	1	-22.2	1	1.99498e-06	0.324	0.00719867	0.734718	-8.97335	12	15	9	CDS		0	0
hsa-miR-2682-3p	NM_000041	APOE	CGCCTCTTCAGCGCTGTCTTCC#GGAACTGAGGGCGCTGATGGACGA#((((...((((((((.((((((#))))..)).)))))))).)).)).	296	320	1	-23.6	0	4.42251e-05	0.441	0.922812	0.926612	-11.7343	18	24	8	CDS		0	0
hsa-miR-718	NM_000041	APOE	CTTCCGCCCCGCCGGGCGTCG#TGACCCCGGTGGCGGAGGA#((((((((..((((((.((((#)))))))))))))))))).	367	386	1	-31	1	1.13255e-05	0.338	0.0488341	0.893679	-6.23647	18	19	18	CDS		0	0
hsa-miR-3160-3p	NM_000041	APOE	AGAGCTGAGACTAGAAAGCCCA#TGGGTGCAGACACTGTCTGAGCAGGTGCAGGAGGAGCTGCTCAGCTCC#.((((((((.(.....(((((.#.)).)))))))))))).	237	285	1	-18.4	1	1.62181e-07	0.382	0.441491	1.25214	-11.4971	14	17	12	CDS		0	0
hsa-miR-3177-5p	NM_000041	APOE	TGTGTACACACGTGCCAGGCGCT#AGCGCCTGGCAGTGTACCAG#((.((((((...(((((((((((#))))))))))))))))))).	592	612	1	-31.2	0	1.89852e-05	0.25	0.817723	0.841886	-12.9092	19	20	19	CDS		0	0
hsa-miR-3180-3p	NM_000041	APOE	TGGGGCGGAGCTTCCGGAGGCC#GGCCTTCCAGGCCCGCCTCAA#((((((((.((((..(((((((#))))))).)))))))))))).	887	908	1	-31.8	1	1.49706e-05	0.338	1.16364	0.325686	-6.58625	19	21	12	CDS		0	0
hsa-miR-3183	NM_000041	APOE	GCCTCTCTCGGAGTCGCTCGGA#CCGAGTGGCAGAGCGGCC#(((.((((....(((((((((.#))))))))))))).))).	175	193	1	-25.1	0	2.62964e-06	0.309	-0.255157	0.34776	-15.4401	16	18	13	CDS		0	0
hsa-miR-3192-5p	NM_000041	APOE	TCTGGGAGGTTGTAGCAGTGGAA#TCTGAGCAGGTGCAGGAGGAGCTGCTCAGCTCCCAGGT#(((((((.((((.((((((....#.))))))))))))))))).	252	290	1	-25	1	5.66982e-08	0.353	1.82936	1.16854	-7.54034	17	19	17	CDS		0	0
hsa-miR-3614-3p	NM_000041	APOE	TAGCCTTCAGATCTTGGTGTTTT#ACCCAGGAACTGAGGGCG#..((((((((.((((((.((...#)))))))).)))))))).	291	309	1	-23.9	1	0.000759372	0.412	1.73346	0.843014	-7.78178	16	18	8	CDS		0	0
hsa-miR-3617-3p	NM_000041	APOE	CATCAGCACCCTATGTCCTTTCT#GGAGCTGCTCAGCTCCCAGGTCACCCAGGAACTGAGGGCGCTGATGG#(((((((.((((..(((((....#.)))).)..)))).))))))).	269	316	1	-25.6	1	8.45738e-05	0.412	0.541013	1.15334	-8.39718	16	22	7	CDS		0	0
hsa-miR-3661	NM_000041	APOE	TGACCTGGGACTCGGACAGCTG#AGCTGCTCAGCTCCCAGGTCAC#((((((((((((.((.(((((.#))))))).)).)))))))))).	271	293	1	-29.3	1	4.24004e-08	0.368	0.62564	1.09887	-5.45975	19	22	10	CDS		0	0
hsa-miR-3664-5p	NM_000041	APOE	AACTCTGTCTTCACTCATGAGT#ATTCCTGGCAGGATGCCAGGCCAAGGTGGAGCAAGCGGTGGAGACAGAGC#..(((((((((((((.......#.))))))))))))).	101	151	1	-21.7	1	0.000708517	0.309	1.39956	0.171056	-5.19005	13	15	13	CDS		0	0
hsa-miR-3690	NM_000041	APOE	ACCTGGACCCAGCGTAGACAAAG#CTGGCACTGGGTCGCTTTTGGGATTACCTGCGCTGGGTGCAGA#..(((.(((((((((((......#.))))))))))).))).	204	247	1	-28.9	0	4.84712e-07	0.397	0.260708	0.426291	-6.85796	14	17	11	CDS		0	0
hsa-miR-3692-5p	NM_000041	APOE	CCTGCTGGTCAGGAGTGGATACTG#GTCACATTCCTGGCAGGATGCCAGGC#((((((.(((((((((((((....#))).)))))))))).))....)))).	96	122	1	-22.6	0	1.09853e-07	0.368	0.576372	0.312166	-5.48126	19	26	10	CDS		0	0
hsa-miR-4473	NM_000041	APOE	CTAGTGCTCTCCGTTACAAGTA#ACGAGGTGAAGGAGCAGGTGGCGGAGGTGCGCG#...((((((((((((((..((.#.))..)))))))))).)))).	811	844	1	-23.6	0	4.5987e-07	0.324	0.0818088	0.19139	-6.51454	16	21	10	CDS		0	0
hsa-miR-4473	NM_000041	APOE	CTAGTGCTCTCCGTTACAAGTA#AGCGGCCAGCGCTGGG#((((((((..(((((.......#)))))..)))))))).	186	202	1	-18.9	1	3.85104e-06	0.353	1.74612	0.233763	-6.46952	13	16	8	CDS		0	0
hsa-miR-2392	NM_000041	APOE	TAGGATGGGGGTGAGAGGTG#CACCGAGGAGCTGCGGGTGCGCCTCGCCTCCCACCTGC#((((.((((((.(.((((((#.)))))).))))))))))).	509	547	1	-24.5	0	0.000734981	0.279	0.707484	0.857807	-12.2603	17	20	11	CDS		0	0
hsa-miR-4519	NM_000041	APOE	CAGCAGTGCGCAGGGCTG#GGTTCTGTGGGCTGCG#..(((((.(((((((((.#))))))))).))))).	74	90	1	-23.7	0	0.000365486	0.441	0.960414	0.39301	-7.27064	14	16	9	CDS		0	0
hsa-miR-4520-5p	NM_000041	APOE	CCTGCGTGTTTTCTGTCCAA#GAGCCCCTGGTGGAAGACATGCAGC#.((((((((((((((.(((.#.))))))))))))))))).	918	943	1	-22.9	1	0.000589412	0.353	0.236356	0.46278	-4.02637	17	19	17	CDS		0	0
hsa-miR-4529-5p	NM_000041	APOE	AGGCCATCAGCAGTCCAATGAA#GGGCGCTGATGGA#...((((((((.((((......#)))))))))))).	304	317	1	-21.3	0	8.56508e-05	0.412	0.796149	0.920279	-9.86134	12	13	12	CDS		0	0
hsa-miR-3972	NM_000041	APOE	CTGCCAGCCCCGTTCCAGGGCA#CCCTGGTGGAAGACATGCAGCGCCAGTGGGCCGGGCTGGTGGA#((((((((((.(.((((.(((.#.)))..))))).)))))))))).	922	965	1	-30.2	1	9.51978e-05	0.294	0.156417	0.311697	-8.05148	18	23	10	CDS		0	0
hsa-miR-4638-5p	NM_000041	APOE	ACTCGGCTGCGGTGGACAAGT#CGCCTGCAGGCCGAGG#.(((((((((((((.......#)))).)))).))))).	873	889	1	-22	1	5.92574e-08	0.324	0.454853	0.327085	-4.76182	13	16	5	CDS		0	0
hsa-miR-4661-5p	NM_000041	APOE	AACTAGCTCTGTGGATCCTGAC#CAGGCCCGCCTCAAGAGCTGGTTC#((((((((((((((..((((..#)))).))))....)))))))))).	894	918	1	-23.2	1	0.00161145	0.324	0.753288	0.308899	-4.90607	18	24	10	CDS		0	0
hsa-miR-4664-3p	NM_000041	APOE	CTTCCGGTCTGTGAGCCCCGTC#GGCGGAGGTGCGCGCCAAGCTGGAGGA#((((((((.((((.((((((((#))))).))).))))....)))))))).	830	857	1	-25.5	1	0.000349668	0.294	0.454852	0.201183	-5.8508	20	27	8	CDS		0	0
hsa-miR-4675	NM_000041	APOE	GGGGCTGTGATTGACCAGCAGG#CTGCAGGCGGCGCAGGCCCG#(((.(((((.(((.((.((((.#)))).)))))))))).))).	411	431	1	-26.1	0	1.58021e-06	0.25	1.24454	0.417425	-9.06894	17	20	10	CDS		0	0
hsa-miR-4683	NM_000041	APOE	TGGAGATCCAGTGCTCGCCCGAT#CGGCCAGCGCTGGGAACTGGCACTGGGTCGCTT#.((.(((((((((((..((((..#.))))....))))))))))).)).	188	221	1	-26.1	0	3.07291e-05	0.353	1.78067	0.341427	-7.0584	17	24	11	CDS		0	0
hsa-miR-4686	NM_000041	APOE	TATCTGCTGGGCTTTCTGGTGTT#AGCAGGCCCAGCAGATAC#((((((((((((((.((......#)).)))))))))))))).	856	874	1	-26.3	1	0.000368401	0.279	0.37225	0.391435	-4.67302	16	18	14	CDS		0	0
hsa-miR-1343-3p	NM_000041	APOE	CTCCTGGGGCCCGCACTCTCGC#GCGAGGTGCAGGCCATGCTCGGCCAGAGCACCGAGGAGC#(((((((((((.((((.(((((#))))))))).))))................)).))))).	481	520	1	-29.4	1	2.99495e-05	0.25	0.993382	0.983769	-7.28438	20	39	9	CDS		0	0
hsa-miR-4692	NM_000041	APOE	TCAGGCAGTGTGGGTATCAGAT#TTTGGGATTACCTGCGCTGGGTGCAGACACTGTCTGAG#(((((((((((..(((((((..#.)))).)))..))))))))))).	220	258	1	-24.8	1	1.2403e-06	0.412	1.1819	0.900013	-8.57351	18	23	11	CDS		0	0
hsa-miR-4692	NM_000041	APOE	TCAGGCAGTGTGGGTATCAGAT#ACCCGCGACCGCCTGGA#((((((.((((((((.......#)))))).)).)))))).	795	812	1	-21.5	0	0.00034239	0.294	-0.104714	0.220767	-5.71431	14	17	6	CDS		0	0
hsa-miR-4727-5p	NM_000041	APOE	ATCTGCCAGCTTCCACAGTGG#CCCTGGTGGAAGACATGCAGCGCCAGTGGGCCGGGCTGGTGGAG#.(((((((((((((.((.(((#.))).))))..))))))))))).	922	966	1	-24.3	1	0.000104158	0.294	0.104191	0.29491	-4.52877	18	23	11	CDS		0	0
hsa-miR-4727-5p	NM_000041	APOE	ATCTGCCAGCTTCCACAGTGG#CGCTGGGAACTGGCAC#...((((((.((((.(((((.#))))))))))))))).	195	211	1	-23	0	6.88766e-05	0.353	0.876367	0.364226	-8.4925	15	16	15	CDS		0	0
hsa-miR-4733-5p	NM_000041	APOE	AATCCCAATGCTAGACCCGGTG#CGCTGGGAACTGGCACTGGGTCGCTTTTGGGATTA#((((((((.((..(((((((((#.)))))))))))..)))))))).	195	230	1	-27.7	1	0.00114314	0.382	2.36818	0.309761	-9.6299	19	23	11	CDS		0	0
hsa-miR-4738-5p	NM_000041	APOE	ACCAGCGCGTTTTCAGTTTCAT#GGAACTGAGGGCGCTGATGGA#.(((..((((((((((((((..#))))))))))))))...))).	296	317	1	-24.3	0	8.56508e-05	0.412	1.96688	0.850614	-9.81332	17	21	14	CDS		0	0
hsa-miR-4772-3p	NM_000041	APOE	CCTGCAACTTTGCCTGATCAGA#GGCGAGGTGCAGGC#(((((.((((((((........#))))))))))))).	480	494	1	-21	0	1.10529e-07	0.265	0.555488	0.769263	-6.80703	13	14	13	CDS		0	0
hsa-miR-4436b-5p	NM_000041	APOE	GTCCACTTCTGCCTGCCCTGCC#GCAGGTGGCGGAGGTGCGCG#((.((((((((((...(((((.#))))).)))))))))).)).	824	844	1	-27.9	0	4.5987e-07	0.324	0.413817	0.23056	-7.32045	17	20	10	CDS		0	0
hsa-miR-4783-3p	NM_000041	APOE	CCCCGGTGTTGGGGCGCGTCTGC#GCAGACCGAGTGGCAGAGCGGCCAGCGCTGGGA#.(((((((((((..(((.(((((#.)))))))).))))))))))).	170	203	1	-32.9	1	3.80836e-06	0.338	0.131741	0.34776	-5.9393	19	22	11	CDS		0	0
hsa-miR-4785	NM_000041	APOE	AGAGTCGGCGACGCCGCCAGC#GTGGGCTGCGTTGCTGGTCA#.((.((((((((((.(((.((#)).))).)))))))))))).	80	100	1	-24	0	0.000217443	0.412	0.124648	0.556923	-7.5608	17	20	12	CDS		0	0
hsa-miR-4788	NM_000041	APOE	TTACGGACCAGCTAAGGGAGGC#GCCTGCAGGCCGAGGCCTTCCAGGCCCGCCTCAAGAGCTGGTTCGA#...((((((((((....(((((#.)))))...)))))))))).	874	920	1	-27.1	0	0.00352198	0.324	0.536923	0.314495	-8.33988	15	20	10	CDS		0	0
hsa-miR-4799-3p	NM_000041	APOE	ACTGGCATGCTGCATTTATATA#GTGGAAGACATGCAGCGCCAGTG#((((((..(((((((.......#.))))))))))))).	927	950	1	-20.7	0	0.000346627	0.324	0.124442	0.405424	-8.02794	13	15	13	CDS		0	0
hsa-miR-5087	NM_000041	APOE	GGGTTTGTAGCTTTGCTGGCATG#CGCGCCAAGCTGGAGGAGCAGGCCCA#((((((((..((((((((((.((#)).)))).)).))))..)))))))).	840	866	1	-25.2	1	2.84136e-05	0.279	0.0724826	0.366255	-6.23647	20	26	8	CDS		0	0
hsa-miR-5092	NM_000041	APOE	AATCCACGCTGAGCTTGGCATC#GATGCCAGGCCAAGGTGGAG#..(((((..((.((((((((((#))))))))))))..))))).	112	132	1	-28	0	0.000107523	0.353	1.59919	0.138812	-11.6738	17	20	12	CDS		0	0
hsa-miR-5190	NM_000041	APOE	CCAGTGACTGAGCTGGAGCCA#GGTTCTGTGGGCTGCGTTGCTGGT#((((((((..((((((((((.#))))))...))))..)))))))).	74	98	1	-25.2	1	0.00010548	0.412	1.18359	0.355118	-6.23647	18	24	8	CDS		0	0
hsa-miR-5195-3p	NM_000041	APOE	ATCCAGTTCTCTGAGGGGGCT#GGCCCGCCTCAAGAGCTGGT#..((((((((.((((((((((#))))).))))))))))))).	896	916	1	-29.8	1	0.00442366	0.324	1.14329	0.231959	-7.78178	18	20	13	CDS		0	0
hsa-miR-5572	NM_000041	APOE	GTTGGGGTGCAGGGGTCTGCT#GCAGGCCCGGCTGGGCGCGGACA#(((.(.((.(((((((((((.#))))))))..))).)).).))).	422	445	1	-29.4	0	4.81075e-07	0.235	1.25701	0.527622	-9.92695	17	23	8	CDS		0	0
hsa-miR-5591-5p	NM_000041	APOE	TGGGAGCTAAGCTATGGGTAT#GTGCAGGAGGAGCTGCTCAGCTCCCAG#((((((((.(((.........#.))).)))))))).	261	288	1	-19.7	1	7.08414e-08	0.368	1.3408	1.16221	-8.10843	11	14	8	CDS		0	0
hsa-miR-5704	NM_000041	APOE	TTAGGCCATCATCCCATTATGC#GCGCTGATGGACGAGACCATGAAGGAGTTGAAGGCCTAC#.((((((.(((.(((.(((((.#.))))).)).).))).)))))).	306	345	1	-19.8	1	0.01556	0.456	0.876369	0.920279	-9.68681	17	23	6	CDS		0	0
hsa-miR-6080	NM_000041	APOE	TCTAGTGCGGGCGTTCCCG#TGGGAACTGGCACTGGGTCGCTTTTGGGATTACCTGCGCTGGGT#(((((((((((...(((((#.)))))...))))))))))).	198	242	1	-24.8	1	0.000149085	0.397	0.500217	0.499756	-9.43035	16	21	11	CDS		0	0
hsa-miR-6084	NM_000041	APOE	TTCCGCCAGTCGGTGGCCGG#TGGGCCGGGCTGGTGGAGA#(((((((((((..(((((.(#).)))))))))))))))).	948	967	1	-26.9	1	0.000134969	0.294	0.0750248	-0.19611	-8.57351	17	19	16	CDS		0	0
hsa-miR-6510-3p	NM_000041	APOE	CACCGACTCTGTCTCCTGCAG#CTGGCAGGATGCCAGGCCAAGGTGGAGCAAGCGGTGGAGACAGAGCCGGA#..(((.(((((((((((((..#.)))..)))))))))).))).	105	155	1	-26.3	0	0.000884704	0.294	1.62909	0.173554	-6.85796	16	21	10	CDS		0	0
hsa-miR-6715a-3p	NM_000041	APOE	CCAAACCAGTCGTGCCTGTGG#CTGCAGGCGGCGCAGGCCCGGCTGGGCGCGGA#((...(((((((.(((((((.#.))))))).)))))))....)).	411	443	1	-28.1	0	1.35206e-07	0.235	1.82936	0.454157	-13.9353	16	23	7	CDS		0	0
hsa-miR-6715b-5p	NM_000041	APOE	ACAGGCACGACTGGTTTGGCA#GCCGGACCCGCGACCGCCTGG#.(((((.((.(.((((((((.#)))))))).)))...))))).	790	811	1	-24.7	0	0.000424652	0.294	-0.473095	0.231959	-9.92632	16	21	8	CDS		0	0
hsa-miR-6720-5p	NM_000041	APOE	TTCCAGCCCTGGTAGGCGCCGCG#TGCAGCGCCAGTGGGCCGGGCTGGT#..(((((((.(((.(((((.(((#))).))))).....)))))))))).	937	962	1	-29.7	1	0.000124942	0.309	-0.946728	-0.182121	-7.05635	18	25	10	CDS		0	0
hsa-miR-6720-3p	NM_000041	APOE	CGCGCCTGCAGGAACTGGTAGA#TCGGCCAGAGCACCGAGGAGCTGCGGGTGCGC#(((((((((((...(((((...#.))).))...))))))))))).	499	531	1	-26.6	1	3.10849e-06	0.294	1.04372	0.929096	-9.43035	16	22	11	CDS		0	0
hsa-miR-6722-5p	NM_000041	APOE	AGGCGCACCCGACCACATGC#CATGCTCGGCCAGAGCACCGAGGAGCTGCGGGTGCGCCTC#(((((((((((.........#.))))))))))).	494	534	1	-24.7	1	6.01302e-07	0.294	1.00687	0.913937	-10.3988	11	13	11	CDS		0	0
hsa-miR-6733-3p	NM_000041	APOE	TCAGTGTCTGGATTTCCTAG#CTGGGTCGCTTTTGGGATTACCTGCGCTGGGTGCAGACACTGT#.(((((((((.(...(((((#.)))))).))))))))).	210	253	1	-20.3	1	0.000135698	0.397	1.35488	0.820214	-9.49952	15	18	9	CDS		0	0
hsa-miR-6735-3p	NM_000041	APOE	AGGCCTGTGGCTCCTCCCTCAG#CTGAGGGCGCTGATGGACGAGACCATGAAGGAGTTGAAGGCCTA#((((((..((((((((((((((#))))))).....................)))))))..)))))).	300	344	1	-30.6	0	0.0157806	0.456	0.93765	0.658085	-7.7949	20	44	7	CDS		0	0
hsa-miR-6736-3p	NM_000041	APOE	TCAGCTCCTCTCTACCCACAG#CTGAGCAGGTGCAGGAGGAGCTGC#.((((((((((.((((.....#.))))..)))))))))).	253	277	1	-22.2	1	9.83394e-06	0.368	1.90319	1.12801	-7.14013	14	18	10	CDS		0	0
hsa-miR-6740-3p	NM_000041	APOE	TGTCTTCTCTCCTCCCAAACAG#GGAGGAGATGGGCAG#(((((..((((((((.......#)))))))).))))).	776	791	1	-20.2	0	0.0123469	0.235	0.506146	0.0878702	-7.61527	13	15	8	CDS		0	0
hsa-miR-6769a-5p	NM_000041	APOE	AGGTGGGTATGGAGGAGCCCT#GGCCTTCCAGGCCCGCCTC#((((((((.((((((.(((..#))))))))).)))))))).	887	906	1	-29.5	1	6.28082e-06	0.338	0.841886	0.34667	-5.22701	17	19	9	CDS		0	0
hsa-miR-6776-5p	NM_000041	APOE	TCTGGGTGCAGTGGGGGTT#GCCGCCCCTGTGCCCAGC#.((((((((((.((((((.#))).))))))))))))).	993	1011	1	-27.1	1	9.82283e-06	0.294	-1.32084	-0.524855	-7.14013	16	18	13	CDS		0	0
hsa-miR-6787-3p	NM_000041	APOE	TCTCAGCTGCTGCCCTCTCCAG#TGGCAGAGCGGCCAGCGCTGGGAA#(((((((.(((((((((((((.#))).)))).))).)))))))))).	180	204	1	-29.3	1	3.77202e-06	0.353	0.397159	0.245163	-6.25121	20	24	10	CDS		0	0
hsa-miR-6789-5p	NM_000041	APOE	GTAGGGGCGTCCCGGGCGCGCGGG#TCCGCGAGCGCCTGGGGCCCCTGG#.(((((((..((((((((((((((#)))))..)))))))))))))))).	652	676	1	-39.7	1	2.33279e-10	0.206	-0.151344	0.296309	-6.09222	21	24	16	CDS		0	0
hsa-miR-6800-3p	NM_000041	APOE	CACCTCTCCTGGCATCGCCCC#GGCAGGATGCCAGGCCAAGGTGG#(((((..((((((((((((..#)))..)))))))))...))))).	107	130	1	-28.1	0	0.000138381	0.353	1.68636	0.177547	-7.38222	17	23	9	CDS		0	0
hsa-miR-6803-5p	NM_000041	APOE	CTGGGGGTGGGGGGCTGGGCGT#TGCTCAGCTCCCAGGTCACCCAGG#(((((((..((((((((((((.#))))))))))))...)).))))).	274	298	1	-32.5	1	3.26227e-06	0.368	0.302161	1.2192	-7.3076	19	24	12	CDS		0	0
hsa-miR-6805-5p	NM_000041	APOE	TAGGGGGCGGCTTGTGGAGTGT#ACGCCTGCAGGCCGAGGCCTTCCAGGCCCGCCTC#.((((((((((((((((.((((#)))))))))))))............)))).))).	872	906	1	-26.6	1	6.28082e-06	0.338	0.735279	0.209576	-3.79332	20	34	13	CDS		0	0
hsa-miR-6808-5p	NM_000041	APOE	CAGGCAGGGAGGTGGGACCATG#GTGCGCCTCGCCTCCCACCTGC#((((..((((((((((.((((.#))).).)))))))))).)))).	525	547	1	-26.1	0	0.000734981	0.279	0.033313	0.847601	-9.95757	18	22	10	CDS		0	0
hsa-miR-6808-3p	NM_000041	APOE	GTGTGACCACCGTTCCTGCAG#CTGTGGGCTGCGTTGCTGGTCACATT#(((((((((((((.(((((((#)))))))..)))..).))))))))).	78	104	1	-23.4	1	0.00245447	0.412	0.0138557	0.379689	-4.79441	20	26	9	CDS		0	0
hsa-miR-6814-5p	NM_000041	APOE	TCCCAAGGGTGAGATGCTGCCA#TGGCAGAGCGGCCAGCGCTGGGAACTGGCACTGGGTCGCTTTTGGGAT#((((((((((((.....(((((#.))))).....)))))))))))).	180	228	1	-25.1	1	0.000353293	0.382	1.72924	0.286962	-7.05204	17	24	12	CDS		0	0
hsa-miR-6815-3p	NM_000041	APOE	TGGCTTCTCTTGCACACCCAG#GTGCAGGAGGAGCTG#.((((((((((((((......#)))))))))))))).	261	276	1	-25.3	1	8.81301e-06	0.382	1.39509	1.22807	-4.02637	14	15	14	CDS		0	0
hsa-miR-6821-5p	NM_000041	APOE	GTGCGTGGTGGCTCGAGGCGGGG#CCTCGCCTCCCACCTGCGCA#(((((.(((((...(((((((((#))))))))))))))))))).	530	550	1	-32.8	0	0.00289967	0.265	0.255897	0.926225	-11.3313	19	20	19	CDS		0	0
hsa-miR-6822-3p	NM_000041	APOE	AGGCTCTAACTGGCTTTCCCTGCA#GCGGTGGAGACAGAGCCGGAGCCC#.((((((....((((((((((((.#)))).)))....))))))))))).	135	159	1	-25.4	1	0.00014657	0.309	-0.779694	0.4897	-11.2306	18	24	11	CDS		0	0
hsa-miR-6834-3p	NM_000041	APOE	TATGTCCCATCCCTCCATCA#GATGGAGGAGATGGGCAG#..((.((((((((((((((.#)))))))).)))))))).	773	791	1	-28	0	0.0123469	0.235	0.275791	0.120045	-9.07604	16	18	8	CDS		0	0
hsa-miR-6853-5p	NM_000041	APOE	AGCGTGGGATGTCCATGAAGTCAG#CTGGGTCGCTTTTGGGATTACCTGCGCTG#((((((((..((((..(((((...#.)))))..))))..)))))))).	210	239	1	-21.9	1	0.00132143	0.397	1.29014	0.84808	-7.20497	17	23	8	CDS		0	0
hsa-miR-6869-3p	NM_000041	APOE	CGCCGCGCGCATCGGCTCAGC#GCTGGGCGCGGACATGGAGGACGTGTGCGGCC#.(((((((((.((((((((((#))))))).)))...........))))))))).	431	463	1	-28.9	1	3.11216e-05	0.25	0.0672587	0.639086	-6.6181	19	32	9	CDS		0	0
hsa-miR-6885-3p	NM_000041	APOE	CTTTGCTTCCTGCTCCCCTAG#CTGGAGGAGCAGGCCCAGCAGAT#.((((((.((((((((.((((#)))).))))))))...)))))).	849	872	1	-26.3	1	0.000234282	0.279	0.338277	0.478168	-6.10696	18	23	8	CDS		0	0
hsa-miR-7158-5p	NM_000041	APOE	GGCTCAATCTCTGGTCCTGCAGCC#GGCGAGGTGCAGGCCATGCTCGGCCAGAGCACCGAGGAGCTG#(((((...((((((((((((((((#)))....)))))).........))))))).......))))).	480	522	1	-26.8	0	0.000132285	0.279	0.789597	0.939541	-9.69585	21	42	7	CDS		0	0
hsa-miR-4433b-3p	NM_000041	APOE	CAGGAGTGGGGGGTGGGACGT#GCGCCTCGCCTCCCACCTGC#((((..(((((((((((.(((#))).))))))))))))))).	527	547	1	-27.5	0	0.000734981	0.279	0.197114	0.816825	-9.95757	18	20	15	CDS		0	0
hsa-miR-7846-3p	NM_000041	APOE	CAGCGGAGCCTGGAGAGAAGG#CCTTCCAGGCCCGCC#..((((.((((((((......#.)))))))))))).	889	904	1	-23.2	0	4.48228e-07	0.338	0.995768	0.241751	-6.73374	12	14	12	CDS		0	0
hsa-miR-7851-3p	NM_000041	APOE	TACCTGGGAGACTGAGGTTGGA#TCTGAGCAGGTGCAGGAGGAGCTGCTCAGCTCCCAGGTC#.(((((((((.((((((((...#.)))..)))))))))))))).	252	291	1	-26	1	5.17249e-08	0.368	1.62509	1.17994	-6.6181	17	21	14	CDS		0	0
hsa-miR-11400	NM_000041	APOE	TCGGCTGTGTATCTCTGTGTC#GCGGAGGTGCGCGCCA#..(((.((((((((((((...#))))))))))))))).	831	847	1	-23.7	0	4.12982e-06	0.324	0.286982	0.20398	-6.85796	15	16	15	CDS		0	0
hsa-miR-12114	NM_000041	APOE	CAGGTGGAGGTGTGAGGTC#GCCTCGCCTCCCACCTGC#(((((((.((.(((((((.#))))))))).))))))).	529	547	1	-25.6	1	0.000734981	0.279	0.204381	0.971443	-9.07598	16	18	9	CDS		0	0
hsa-miR-12128	NM_000041	APOE	TTCAGGGATGGCGCATGAAGAGGAGA#CAGCGCCGCCCCTGT#..(((((.((((((.((.........#)))))))).))))).	989	1004	1	-21.6	0	0.000125611	0.309	-0.608324	-0.301029	-8.00609	13	15	8	CDS		0	0
