# Supplementary material for: APOE as potential biomarkers of moyamoya disease
Source: Front Neurol. 2023 May 9;14:1156894. doi: 10.3389/fneur.2023.1156894 (PMC10203507; doi:10.3389/fneur.2023.1156894)
Supplement: Supplementary file 4 [file Table_4.xlsx]

## Sheet: clinical features
Sample	Group	patients characteristic	Gender	Age(years)	TG(mmol/L)	TC(mmol/L)	HDL(mmol/L)	LDL(mmol/L)
1	MMD	Ischemia-MMD	Man	49	2.38	4.68	1.33	2.79
2	MMD	Ischemia-MMD	Man	66	2.07	5.75	1.55	3.4
3	MMD	Ischemia-MMD	Man	41	1.87	5.18	1.01	3.52
4	MMD	Ischemia-MMD	Man	53	2.15	6.05	1.47	4.06
5	MMD	Ischemia-MMD	Man	44	1.21	3.06	0.97	1.79
6	MMD	Ischemia-MMD	Man	57	2.03	5.27	1.04	3.6
7	MMD	Ischemia-MMD	Man	41	1.41	2.81	0.99	1.32
8	MMD	Ischemia-MMD	Man	41	2.99	4.61	0.8	2.8
9	MMD	Ischemia-MMD	Man	46	1.71	4.65	1.27	2.87
10	MMD	Ischemia-MMD	Man	56	1.73	4.02	0.88	2.43
11	MMD	Ischemia-MMD	Feman	62	0.89	3.25	1.22	1.77
12	MMD	Ischemia-MMD	Feman	57	0.87	4.69	1.95	2.6
13	MMD	Ischemia-MMD	Feman	52	1.12	3.41	1.1	2.16
14	MMD	Ischemia-MMD	Feman	58	1.2	5.49	2.03	3.08
15	MMD	Ischemia-MMD	Feman	43	0.83	5.86	1.77	3.65
16	MMD	Ischemia-MMD	Feman	44	1.82	4.23	1.35	2.41
17	MMD	Ischemia-MMD	Feman	50	2.99	5.88	1.1	3.95
18	MMD	Ischemia-MMD	Feman	49	2.33	4.53	1.49	2.45
19	MMD	Ischemia-MMD	Feman	54	2.43	6.11	1.26	4.05
20	MMD	Ischemia-MMD	Feman	58	1.66	3.99	1.22	2.25
21	MMD	Hemorrhage-MMD	Man	48	1.08	4.44	1.08	3.13
22	MMD	Hemorrhage-MMD	Man	55	0.85	5.12	1.56	3.05
23	MMD	Hemorrhage-MMD	Feman	51	1.13	4.87	1.58	2.96
24	MMD	Hemorrhage-MMD	Feman	30	0.53	3.53	1.13	2.16
25	MMD	Hemorrhage-MMD	Feman	25	0.38	2.87	1.33	1.51
26	MMD	Hemorrhage-MMD	Feman	43	0.73	3.88	1.06	2.41
27	MMD	Hemorrhage-MMD	Feman	42	0.84	5.04	1.26	3.3
28	MMD	Hemorrhage-MMD	Feman	51	1.13	4.49	1.48	2.63
29	MMD	Hemorrhage-MMD	Feman	46	1.06	4.89	1.61	2.84
30	MMD	Hemorrhage-MMD	Feman	46	0.9	4.1	1.42	2.21
31	MMD	Hemorrhage-MMD	Feman	46	1.13	5.16	1.39	3.57
32	MMD	Hemorrhage-MMD	Feman	50	1.25	4.09	1.18	2.44
33	MMD	Hemorrhage-MMD	Feman	55	1.7	4.56	1.21	2.92
34	MMS	Moyamoya syndrome	Man	49	0.94	3.84	1.48	2.09
35	MMS	Moyamoya syndrome	Man	13	0.84	4.64	1.83	2.4
36	MMS	Moyamoya syndrome	Man	50	1.17	3.06	1.3	1.24
37	MMS	Moyamoya syndrome	Feman	45	0.33	3.74	1.63	1.88
38	MMS	Moyamoya syndrome	Feman	52	1.55	4.96	1.16	3.49
39	MMS	Moyamoya syndrome	Feman	60	1.64	4.88	1.23	3
40	MMS	Moyamoya syndrome	Feman	50	0.77	4.95	2.03	2.61
41	MMS	Moyamoya syndrome	Feman	55	0.81	4.33	1.61	2.92
42	MMS	Moyamoya syndrome	Man	27	0.74	3.31	1.32	1.8
43	MMS	Moyamoya syndrome	Man	49	1.68	3.39	1.11	1.76
44	MMS	Moyamoya syndrome	Man	49	0.65	2.94	1.11	1.49
45	MMS	Moyamoya syndrome	Man	54	1.09	3.84	1.09	2.38
46	MMS	Moyamoya syndrome	Man	46	1.49	4.34	1	2.85
47	MMS	Moyamoya syndrome	Man	49	0.67	3.78	1.17	2.21
48	MMS	Moyamoya syndrome	Man	52	1.13	3.27	1.21	1.6
49	MMS	Moyamoya syndrome	Man	39	0.75	3.76	1.19	2.32
50	MMS	Moyamoya syndrome	Man	39	1.66	3.06	0.85	1.54
51	MMS	Moyamoya syndrome	Man	53	2.94	5.17	0.86	3.5
52	MMS	Moyamoya syndrome	Man	59	1.84	5.97	1.22	4.13
53	MMS	Moyamoya syndrome	Feman	57	0.83	4.73	1.27	3.2
54	MMS	Moyamoya syndrome	Feman	57	0.95	4.35	1.31	2.42
55	MMS	Moyamoya syndrome	Feman	59	0.94	3.41	1.3	1.79
56	MMS	Moyamoya syndrome	Feman	45	1.24	3.1	1.16	1.55
57	MMS	Moyamoya syndrome	Feman	52	0.65	3.71	1.4	2.14
58	MMS	Moyamoya syndrome	Feman	68	0.84	3.72	1.56	1.65
59	MMS	Moyamoya syndrome	Feman	49	1.14	6.77	2.02	4.33
60	MMS	Moyamoya syndrome	Feman	63	1.15	5.56	1.67	3.56
61	MMS	Moyamoya syndrome	Feman	59	2.05	3.88	1.39	1.87
