# Supplementary material for: APOE as potential biomarkers of moyamoya disease
Source: Front Neurol. 2023 May 9;14:1156894. doi: 10.3389/fneur.2023.1156894 (PMC10203507; doi:10.3389/fneur.2023.1156894)
Supplement: Supplementary file 5 [file Table_5.xlsx]

## Sheet: Elisa-APOE
Sample	Group	patients characteristic	OD		Av	ad	X-value	pg/ml（ng/l）	mg/l
1	MMD	Ischemia-MMD	1.978	2.05	2.014	2.003	3227.76	1.03288e+08	103.288
2	MMD	Ischemia-MMD	1.424	1.507	1.4655	1.4545	1691.69	5.4134e+07	54.134
3	MMD	Ischemia-MMD	1.85	1.916	1.883	1.872	2687.94	8.60141e+07	86.0141
4	MMD	Ischemia-MMD	1.169	1.219	1.194	1.183	1294.37	4.14199e+07	41.4199
5	MMD	Ischemia-MMD	1.383	1.499	1.441	1.43	1650.77	5.28246e+07	52.8246
6	MMD	Ischemia-MMD	1.195	1.251	1.223	1.212	1331.87	4.26199e+07	42.6199
7	MMD	Ischemia-MMD	1.13	1.105	1.1175	1.1065	1199.74	3.83916e+07	38.3916
8	MMD	Ischemia-MMD	1.47	1.497	1.4835	1.4725	1722.55	5.51217e+07	55.1217
9	MMD	Ischemia-MMD	1.506	1.548	1.527	1.516	1800.19	5.76061e+07	57.6061
10	MMD	Ischemia-MMD	1.893	1.807	1.85	1.839	2577.75	8.24879e+07	82.4879
11	MMD	Ischemia-MMD	0.866	0.877	0.8715	0.8605	927.702	2.96865e+07	29.6865
12	MMD	Ischemia-MMD	0.922	0.957	0.9395	0.9285	998.919	3.19654e+07	31.9654
13	MMD	Ischemia-MMD	1.251	1.284	1.2675	1.2565	1391.36	4.45234e+07	44.5234
14	MMD	Ischemia-MMD	1.11	1.12	1.115	1.104	1196.74	3.82957e+07	38.2957
15	MMD	Ischemia-MMD	0.968	0.96	0.964	0.953	1025.23	3.28072e+07	32.8072
16	MMD	Ischemia-MMD	1.216	1.219	1.2175	1.2065	1324.69	4.23899e+07	42.3899
17	MMD	Ischemia-MMD	1.974	2.149	2.0615	2.0505	3480.02	1.1136e+08	111.36
18	MMD	Ischemia-MMD	1.055	1.057	1.056	1.045	1127.62	3.60837e+07	36.0837
19	MMD	Ischemia-MMD	2.104	2.166	2.135	2.124	3963.17	1.26821e+08	126.821
20	MMD	Ischemia-MMD	1.98	2.145	2.0625	2.0515	3485.76	1.11544e+08	111.544
21	MMD	Hemorrhage-MMD	1.182	1.182	1.182	1.17	1251.95	4.00624e+07	40.0624
22	MMD	Hemorrhage-MMD	1.101	1.231	1.166	1.154	1231.07	3.93941e+07	39.3941
23	MMD	Hemorrhage-MMD	1.099	1.094	1.0965	1.0845	1144.23	3.66152e+07	36.6152
24	MMD	Hemorrhage-MMD	1.018	1.066	1.042	1.03	1080.04	3.45611e+07	34.5611
25	MMD	Hemorrhage-MMD	0.817	0.833	0.825	0.813	850.004	2.72001e+07	27.2001
26	MMD	Hemorrhage-MMD	2.048	1.998	2.023	2.011	4109.49	1.31504e+08	131.504
27	MMD	Hemorrhage-MMD	1.986	1.971	1.9785	1.9665	3680.84	1.17787e+08	117.787
28	MMD	Hemorrhage-MMD	0.937	0.865	0.901	0.889	926.687	2.9654e+07	29.654
29	MMD	Hemorrhage-MMD	0.654	0.677	0.6655	0.6535	698.309	2.23459e+07	22.3459
30	MMD	Hemorrhage-MMD	1.203	1.244	1.2235	1.2115	1307.86	4.18514e+07	41.8514
31	MMD	Hemorrhage-MMD	2.022	1.992	2.007	1.995	3942.59	1.26163e+08	126.163
32	MMD	Hemorrhage-MMD	1.783	1.716	1.7495	1.7375	2438.09	7.80189e+07	78.0189
33	MMD	Hemorrhage-MMD	1.597	1.509	1.553	1.541	1883.27	6.02647e+07	60.2647
34	MMS	Moyamoya syndrome	0.53	0.579	0.5545	0.5395	749.395	2.39806e+07	23.9806
35	MMS	Moyamoya syndrome	1.422	1.287	1.3545	1.3395	1789.01	5.72485e+07	57.2485
36	MMS	Moyamoya syndrome	0.845	0.903	0.874	0.859	1106.33	3.54025e+07	35.4025
37	MMS	Moyamoya syndrome	0.632	0.77	0.701	0.686	909.504	2.91041e+07	29.1041
38	MMS	Moyamoya syndrome	0.779	0.944	0.8615	0.8465	1091.62	3.49319e+07	34.9319
39	MMS	Moyamoya syndrome	1.617	1.667	1.642	1.63	2103.8	6.73215e+07	67.3215
40	MMS	Moyamoya syndrome	1.36	1.303	1.3315	1.3195	1467.02	4.69446e+07	46.9446
41	MMS	Moyamoya syndrome	0.705	0.583	0.644	0.632	678.536	2.17132e+07	21.7132
42	MMS	Moyamoya syndrome	0.522	0.589	0.5555	0.5405	750.484	2.40155e+07	24.0155
43	MMS	Moyamoya syndrome	1.076	1.088	1.082	1.071	1157.71	3.70468e+07	37.0468
44	MMS	Moyamoya syndrome	1.05	1.241	1.1455	1.1345	1233.7	3.94783e+07	39.4783
45	MMS	Moyamoya syndrome	1.567	1.841	1.704	1.693	2171.88	6.95001e+07	69.5001
46	MMS	Moyamoya syndrome	1.043	1.271	1.157	1.146	1247.87	3.99317e+07	39.9317
47	MMS	Moyamoya syndrome	0.766	0.702	0.734	0.723	790.141	2.52845e+07	25.2845
48	MMS	Moyamoya syndrome	1.856	1.865	1.8605	1.8495	2611.92	8.35813e+07	83.5813
49	MMS	Moyamoya syndrome	0.578	0.633	0.6055	0.5945	666.574	2.13304e+07	21.3304
50	MMS	Moyamoya syndrome	0.97	0.963	0.9665	0.9555	1027.93	3.28938e+07	32.8938
51	MMS	Moyamoya syndrome	1.58	1.725	1.6525	1.6415	2052.89	6.56925e+07	65.6925
52	MMS	Moyamoya syndrome	1.036	1.003	1.0195	1.0085	1086.27	3.47605e+07	34.7605
53	MMS	Moyamoya syndrome	1.204	1.112	1.158	1.147	1249.1	3.99713e+07	39.9713
54	MMS	Moyamoya syndrome	1.561	1.57	1.5655	1.5545	1872.83	5.99305e+07	59.9305
55	MMS	Moyamoya syndrome	1.387	1.276	1.3315	1.3205	1481.51	4.74083e+07	47.4083
56	MMS	Moyamoya syndrome	0.805	0.81	0.8075	0.7965	862.754	2.76081e+07	27.6081
57	MMS	Moyamoya syndrome	1.026	1.04	1.033	1.022	1101.44	3.52461e+07	35.2461
58	MMS	Moyamoya syndrome	0.723	0.756	0.7395	0.7285	795.514	2.54564e+07	25.4564
59	MMS	Moyamoya syndrome	1.016	1.069	1.0425	1.0315	1112.2	3.55905e+07	35.5905
60	MMS	Moyamoya syndrome	0.654	0.632	0.643	0.632	702.333	2.24747e+07	22.4747
61	MMS	Moyamoya syndrome	0.969	1.032	1.0005	0.9895	1065.13	3.40842e+07	34.0842
